# Supplementary material for: Tetra­aqua­bis­{2-[4-(4-pyrid­yl)pyrimidin-2-ylsulfan­yl]acetato}­zinc
Source: Acta Crystallogr Sect E Struct Rep Online. 2011 Jul 30;67(Pt 8):m1169. doi: 10.1107/S160053681102993X (PMC3212265; doi:10.1107/S160053681102993X)
Supplement: Supplementary file 1 [file e-67-m1169-sup1.cif]

##############################################################################
#                                                                            #
# This CIF contains the data in a paper accepted for publication in          #
# Acta Crystallographica Section E. It conforms to the requirements of       #
# Notes for Authors for Acta Crystallographica Section E, and has been       #
# peer reviewed under the auspices of the IUCr Commission on Journals.       #
#                                                                            #
# Full details of the Crystallographic Information File format               #
# are given in the paper "The Crystallographic Information File (CIF):       #
# a New Standard Archive File for Crystallography" by S. R. Hall, F. H.      #
# Allen and I. D. Brown [Acta Cryst. (1991), A47, 655-685].                  #
#                                                                            #
# The current version of the core CIF dictionary is obtainable from          #
# ftp://ftp.iucr.org/pub/cif_core.dic.                                       #
#                                                                            #
# Software is freely available for graphical display of the structure(s)     #
# in this CIF. For information consult the CIF software page                 #
# http://www.iucr.org/resources/cif/software.                                #
#                                                                            #
# This file may be used for bona fide research purposes within the           #
# scientific community so long as proper attribution is given to the journal # 
# article from which it was obtained.                                        #
#                                                                            #
##############################################################################
data_I
_audit_creation_method     SHELXL97
_chemical_name_systematic
;
Tetraaquabis{2-[4-(4-pyridyl)pyrimidin-2-ylsulfanyl]acetato}zinc
;
_chemical_name_common     ?
_chemical_formula_moiety     'C22 H24 N6 O8 S2 Zn'
_chemical_formula_sum     'C22 H24 N6 O8 S2 Zn'
_chemical_formula_iupac     '[Zn (C11 H8 N3 O2 S)2 (H2 O)4]'
_chemical_formula_weight     630.00
_chemical_melting_point     ?
_symmetry_cell_setting     orthorhombic
_symmetry_space_group_name_H-M     'P b c a'
_symmetry_space_group_name_Hall     '-P 2ac 2ab'
loop_
    _symmetry_equiv_pos_as_xyz
    'x, y, z'
    '-x+1/2, -y, z+1/2'
    '-x, y+1/2, -z+1/2'
    'x+1/2, -y+1/2, -z'
    '-x, -y, -z'
    'x-1/2, y, -z-1/2'
    'x, -y-1/2, z-1/2'
    '-x-1/2, y-1/2, z'
_cell_length_a     7.199(7)
_cell_length_b     11.792(11)
_cell_length_c     28.77(3)
_cell_angle_alpha     90.00
_cell_angle_beta     90.00
_cell_angle_gamma     90.00
_cell_volume     2442(4)
_cell_formula_units_Z     4
_cell_measurement_reflns_used     2465
_cell_measurement_theta_min     2.25
_cell_measurement_theta_max     25.50
_cell_measurement_temperature     298(2)
_exptl_crystal_description     block
_exptl_crystal_colour     yellow
_exptl_crystal_size_max     0.20
_exptl_crystal_size_mid     0.20
_exptl_crystal_size_min     0.15
_exptl_crystal_density_diffrn     1.714
_exptl_crystal_density_meas     ?
_exptl_crystal_density_method     'not measured'
_exptl_crystal_F_000     1296
_exptl_absorpt_coefficient_mu     1.240
_exptl_absorpt_correction_type     multi-scan
_exptl_absorpt_process_details     '(SADABS; Bruker, 2001)'
_exptl_absorpt_correction_T_min     0.780
_exptl_absorpt_correction_T_max     0.830
_exptl_special_details     ?
_diffrn_ambient_temperature     298(2)
_diffrn_radiation_type     MoK\a
_diffrn_radiation_wavelength     0.71073
_diffrn_radiation_source     'fine-focus sealed tube'
_diffrn_radiation_monochromator     graphite
_diffrn_measurement_device_type     'Bruker APEXII CCD area-detector'
_diffrn_measurement_method     '\f and \w'
_diffrn_detector_area_resol_mean     ?
_diffrn_reflns_number     16776
_diffrn_reflns_av_R_equivalents     0.0508
_diffrn_reflns_av_sigmaI/netI     0.0337
_diffrn_reflns_theta_min     1.42
_diffrn_reflns_theta_max     27.10
_diffrn_reflns_theta_full     25.00
_diffrn_measured_fraction_theta_max     0.916
_diffrn_measured_fraction_theta_full     0.997
_diffrn_reflns_limit_h_min     -8
_diffrn_reflns_limit_h_max     9
_diffrn_reflns_limit_k_min     -14
_diffrn_reflns_limit_k_max     14
_diffrn_reflns_limit_l_min     -34
_diffrn_reflns_limit_l_max     32
_diffrn_standards_number     ?
_diffrn_standards_interval_count     ?
_diffrn_standards_interval_time     ?
_diffrn_standards_decay_%     ?
_refine_special_details
;
Refinement of <i>F</i>^2^ against ALL reflections. The weighted <i>R</i>-factor
<i>wR</i> and goodness of fit <i>S</i> are based on <i>F</i>^2^, conventional
<i>R</i>-factors <i>R</i> are based on <i>F</i>, with <i>F</i> set to zero for
negative <i>F</i>^2^. The threshold expression of <i>F</i>^2^ >
\s(<i>F</i>^2^) is used only for calculating <i>R</i>-factors(gt) <i>etc</i>.
and is not relevant to the choice of reflections for refinement.
<i>R</i>-factors based on <i>F</i>^2^ are statistically about twice as large
as those based on <i>F</i>, and <i>R</i>-factors based on ALL data will be
even larger.
;
_reflns_number_total     2465
_reflns_number_gt     1836
_reflns_threshold_expression     I>2\s(I)
_refine_ls_structure_factor_coef     Fsqd
_refine_ls_matrix_type     full
_refine_ls_R_factor_all     0.0499
_refine_ls_R_factor_gt     0.0325
_refine_ls_wR_factor_gt     0.0787
_refine_ls_wR_factor_ref     0.0857
_refine_ls_goodness_of_fit_ref     1.017
_refine_ls_restrained_S_all     1.017
_refine_ls_number_reflns     2465
_refine_ls_number_parameters     190
_refine_ls_number_restraints     4
_refine_ls_hydrogen_treatment     mixed
_refine_ls_weighting_scheme     calc
_refine_ls_weighting_details
       'calc w = 1/[\s^2^(Fo^2^)+(0.0432P)^2^+0.3573P] where P=(Fo^2^+2Fc^2^)/3'
_atom_sites_solution_hydrogens     geom
_atom_sites_solution_primary     direct
_atom_sites_solution_secondary     difmap
_refine_ls_shift/su_max     0.000
_refine_ls_shift/su_mean     0.000
_refine_diff_density_max     0.233
_refine_diff_density_min     -0.447
_refine_ls_extinction_method     none
_refine_ls_extinction_coef     ?
loop_
    _atom_type_symbol
    _atom_type_description
    _atom_type_scat_dispersion_real
    _atom_type_scat_dispersion_imag
    _atom_type_scat_source
    'C' 'C' 0.0033 0.0016
                         'International Tables Vol C Tables 4.2.6.8 and 6.1.1.4'
    'H' 'H' 0.0000 0.0000
                         'International Tables Vol C Tables 4.2.6.8 and 6.1.1.4'
    'N' 'N' 0.0061 0.0033
                         'International Tables Vol C Tables 4.2.6.8 and 6.1.1.4'
    'O' 'O' 0.0106 0.0060
                         'International Tables Vol C Tables 4.2.6.8 and 6.1.1.4'
    'S' 'S' 0.1246 0.1234
                         'International Tables Vol C Tables 4.2.6.8 and 6.1.1.4'
    'Zn' 'Zn' 0.2839 1.4301
                         'International Tables Vol C Tables 4.2.6.8 and 6.1.1.4'
_computing_data_collection     'APEX2 (Bruker, 2007)'
_computing_cell_refinement     'SAINT-Plus (Bruker, 2007)'
_computing_data_reduction     'SAINT-Plus (Bruker, 2007)'
_computing_structure_solution     'SHELXS97 (Sheldrick, 2008)'
_computing_structure_refinement     'SHELXL97 (Sheldrick, 2008)'
_computing_molecular_graphics     'SHELXTL (Sheldrick, 2008)'
_computing_publication_material     'SHELXTL (Sheldrick, 2008)'
loop_
    _atom_site_type_symbol
    _atom_site_label
    _atom_site_fract_x
    _atom_site_fract_y
    _atom_site_fract_z
    _atom_site_U_iso_or_equiv
    _atom_site_adp_type
    _atom_site_calc_flag
    _atom_site_refinement_flags
    _atom_site_occupancy
    _atom_site_symmetry_multiplicity
    _atom_site_disorder_assembly
    _atom_site_disorder_group
    Zn Zn1 0.0000 0.5000 0.5000 0.02474(14) Uani d S 1 2 . .
    S S1 0.01224(8) 0.60147(5) 0.17445(2) 0.02955(17) Uani d . 1 1 . .
    N N2 0.1353(3) 0.80094(16) 0.20795(6) 0.0297(5) Uani d . 1 1 . .
    N N1 0.0402(3) 0.65524(16) 0.26077(6) 0.0264(5) Uani d . 1 1 . .
    O O4 0.2360(2) 0.41441(14) 0.47861(5) 0.0314(4) Uani d D 1 1 . .
    H H4WB 0.307(3) 0.396(2) 0.4993(7) 0.038 Uiso d D 1 1 . .
    H H4WA 0.302(3) 0.450(2) 0.4603(7) 0.038 Uiso d D 1 1 . .
    C C1 0.0700(3) 0.6981(2) 0.21845(8) 0.0256(5) Uani d . 1 1 . .
    C C10 0.0382(3) 0.6859(2) 0.12255(8) 0.0283(5) Uani d . 1 1 . .
    H H10A -0.0412 0.7522 0.1244 0.034 Uiso calc R 1 1 . .
    H H10B 0.1658 0.7114 0.1198 0.034 Uiso calc R 1 1 . .
    O O1 -0.0740(3) 0.51902(14) 0.08678(6) 0.0396(5) Uani d . 1 1 . .
    C C5 0.0435(3) 0.67551(18) 0.34366(8) 0.0236(5) Uani d . 1 1 . .
    C C4 0.0801(3) 0.72292(19) 0.29679(7) 0.0241(5) Uani d . 1 1 . .
    C C11 -0.0136(3) 0.6163(2) 0.08050(8) 0.0269(5) Uani d . 1 1 . .
    N N3 -0.0130(2) 0.58138(16) 0.43217(6) 0.0255(4) Uani d . 1 1 . .
    O O2 0.0038(2) 0.66402(14) 0.04128(6) 0.0339(4) Uani d . 1 1 . .
    O O3 -0.1746(3) 0.36656(14) 0.47517(6) 0.0342(4) Uani d D 1 1 . .
    H H3WB -0.118(3) 0.3056(17) 0.4696(9) 0.041 Uiso d D 1 1 . .
    H H3WA -0.269(3) 0.355(2) 0.4908(8) 0.041 Uiso d D 1 1 . .
    C C7 0.0205(3) 0.6920(2) 0.42625(8) 0.0287(6) Uani d . 1 1 . .
    H H7A 0.0259 0.7377 0.4525 0.034 Uiso calc R 1 1 . .
    C C3 0.1516(3) 0.83095(19) 0.28983(8) 0.0295(5) Uani d . 1 1 . .
    H H3B 0.1814 0.8781 0.3147 0.035 Uiso calc R 1 1 . .
    C C9 0.0026(3) 0.5610(2) 0.34959(8) 0.0301(6) Uani d . 1 1 . .
    H H9A -0.0059 0.5135 0.3239 0.036 Uiso calc R 1 1 . .
    C C8 -0.0249(3) 0.5184(2) 0.39326(8) 0.0309(6) Uani d . 1 1 . .
    H H8A -0.0534 0.4418 0.3962 0.037 Uiso calc R 1 1 . .
    C C2 0.1763(4) 0.86515(19) 0.24447(8) 0.0311(6) Uani d . 1 1 . .
    H H2B 0.2245 0.9372 0.2391 0.037 Uiso calc R 1 1 . .
    C C6 0.0476(3) 0.7421(2) 0.38362(8) 0.0294(5) Uani d . 1 1 . .
    H H6A 0.0685 0.8197 0.3815 0.035 Uiso calc R 1 1 . .
loop_
    _atom_site_aniso_label
    _atom_site_aniso_U_11
    _atom_site_aniso_U_22
    _atom_site_aniso_U_33
    _atom_site_aniso_U_12
    _atom_site_aniso_U_13
    _atom_site_aniso_U_23
    Zn1 0.0297(2) 0.0257(2) 0.0188(2) 0.00061(16) 0.00071(16) -0.00053(15)
    S1 0.0392(4) 0.0303(3) 0.0191(3) -0.0049(3) -0.0001(3) 0.0019(2)
    N2 0.0318(11) 0.0314(11) 0.0259(10) -0.0026(9) -0.0017(9) 0.0039(9)
    N1 0.0317(12) 0.0287(11) 0.0187(10) 0.0006(8) -0.0007(8) 0.0016(8)
    O4 0.0326(10) 0.0363(10) 0.0255(9) 0.0049(8) 0.0041(8) 0.0036(8)
    C1 0.0233(12) 0.0312(13) 0.0222(12) 0.0020(10) -0.0017(9) -0.0006(10)
    C10 0.0328(14) 0.0304(13) 0.0216(12) -0.0034(10) 0.0017(10) 0.0032(10)
    O1 0.0562(12) 0.0353(10) 0.0274(10) -0.0098(9) -0.0089(9) 0.0006(8)
    C5 0.0238(12) 0.0261(12) 0.0210(12) 0.0020(9) -0.0029(9) 0.0013(10)
    C4 0.0218(12) 0.0287(12) 0.0217(12) 0.0019(10) -0.0018(10) 0.0008(10)
    C11 0.0275(13) 0.0307(13) 0.0226(12) 0.0033(10) 0.0000(10) 0.0015(10)
    N3 0.0291(11) 0.0275(11) 0.0200(10) 0.0010(8) -0.0004(8) -0.0019(8)
    O2 0.0474(11) 0.0340(10) 0.0203(9) 0.0031(8) 0.0014(7) 0.0017(7)
    O3 0.0373(11) 0.0329(10) 0.0325(10) -0.0045(8) -0.0010(8) -0.0016(8)
    C7 0.0347(14) 0.0288(13) 0.0225(12) 0.0031(10) -0.0018(10) -0.0062(10)
    C3 0.0339(14) 0.0271(13) 0.0276(13) -0.0002(10) -0.0047(11) -0.0022(10)
    C9 0.0393(15) 0.0289(13) 0.0220(12) -0.0023(11) -0.0014(10) -0.0066(10)
    C8 0.0436(16) 0.0257(12) 0.0233(13) -0.0046(11) -0.0005(11) -0.0001(10)
    C2 0.0328(14) 0.0267(13) 0.0339(14) -0.0042(11) -0.0028(11) 0.0045(11)
    C6 0.0358(14) 0.0247(12) 0.0277(13) 0.0001(10) -0.0036(11) -0.0015(10)
_geom_special_details
;
All e.s.d.'s (except the e.s.d. in the dihedral angle between two l.s. planes)
are estimated using the full covariance matrix. The cell e.s.d.'s are taken
into account individually in the estimation of e.s.d.'s in distances, angles
and torsion angles; correlations between e.s.d.'s in cell parameters are only
used when they are defined by crystal symmetry. An approximate (isotropic)
treatment of cell e.s.d.'s is used for estimating e.s.d.'s involving l.s.
planes.
;
loop_
    _geom_bond_atom_site_label_1
    _geom_bond_atom_site_label_2
    _geom_bond_site_symmetry_2
    _geom_bond_distance
    _geom_bond_publ_flag
    Zn1 O4 . 2.070(2) ?
    Zn1 O4 5_566 2.070(2) ?
    Zn1 O3 5_566 2.137(2) ?
    Zn1 O3 . 2.137(2) ?
    Zn1 N3 5_566 2.176(2) ?
    Zn1 N3 . 2.176(2) ?
    S1 C1 . 1.753(3) ?
    S1 C10 . 1.804(3) ?
    N2 C2 . 1.328(3) ?
    N2 C1 . 1.335(3) ?
    N1 C1 . 1.336(3) ?
    N1 C4 . 1.339(3) ?
    O4 H4WB . 0.810(16) ?
    O4 H4WA . 0.821(16) ?
    C10 C11 . 1.508(3) ?
    C10 H10A . 0.9700 ?
    C10 H10B . 0.9700 ?
    O1 C11 . 1.240(3) ?
    C5 C9 . 1.393(3) ?
    C5 C6 . 1.392(3) ?
    C5 C4 . 1.483(3) ?
    C4 C3 . 1.388(3) ?
    C11 O2 . 1.267(3) ?
    N3 C7 . 1.337(3) ?
    N3 C8 . 1.346(3) ?
    O3 H3WB . 0.843(16) ?
    O3 H3WA . 0.822(17) ?
    C7 C6 . 1.375(3) ?
    C7 H7A . 0.9300 ?
    C3 C2 . 1.377(3) ?
    C3 H3B . 0.9300 ?
    C9 C8 . 1.367(4) ?
    C9 H9A . 0.9300 ?
    C8 H8A . 0.9300 ?
    C2 H2B . 0.9300 ?
    C6 H6A . 0.9300 ?
loop_
    _geom_angle_atom_site_label_1
    _geom_angle_atom_site_label_2
    _geom_angle_atom_site_label_3
    _geom_angle_site_symmetry_1
    _geom_angle_site_symmetry_3
    _geom_angle
    _geom_angle_publ_flag
    O4 Zn1 O4 . 5_566 180.00(8) ?
    O4 Zn1 O3 . 5_566 88.60(9) ?
    O4 Zn1 O3 5_566 5_566 91.40(9) ?
    O4 Zn1 O3 . . 91.40(9) ?
    O4 Zn1 O3 5_566 . 88.60(9) ?
    O3 Zn1 O3 5_566 . 180.0 ?
    O4 Zn1 N3 . 5_566 90.94(7) ?
    O4 Zn1 N3 5_566 5_566 89.06(7) ?
    O3 Zn1 N3 5_566 5_566 89.99(8) ?
    O3 Zn1 N3 . 5_566 90.01(8) ?
    O4 Zn1 N3 . . 89.06(7) ?
    O4 Zn1 N3 5_566 . 90.94(7) ?
    O3 Zn1 N3 5_566 . 90.01(8) ?
    O3 Zn1 N3 . . 89.99(8) ?
    N3 Zn1 N3 5_566 . 180.0 ?
    C1 S1 C10 . . 102.37(13) ?
    C2 N2 C1 . . 114.66(19) ?
    C1 N1 C4 . . 116.4(2) ?
    Zn1 O4 H4WB . . 115.2(19) ?
    Zn1 O4 H4WA . . 114.8(18) ?
    H4WB O4 H4WA . . 104(3) ?
    N2 C1 N1 . . 127.3(2) ?
    N2 C1 S1 . . 120.71(17) ?
    N1 C1 S1 . . 111.96(18) ?
    C11 C10 S1 . . 109.75(17) ?
    C11 C10 H10A . . 109.7 ?
    S1 C10 H10A . . 109.7 ?
    C11 C10 H10B . . 109.7 ?
    S1 C10 H10B . . 109.7 ?
    H10A C10 H10B . . 108.2 ?
    C9 C5 C6 . . 116.8(2) ?
    C9 C5 C4 . . 121.0(2) ?
    C6 C5 C4 . . 122.3(2) ?
    N1 C4 C3 . . 121.0(2) ?
    N1 C4 C5 . . 116.1(2) ?
    C3 C4 C5 . . 122.9(2) ?
    O1 C11 O2 . . 125.1(2) ?
    O1 C11 C10 . . 118.2(2) ?
    O2 C11 C10 . . 116.6(2) ?
    C7 N3 C8 . . 116.3(2) ?
    C7 N3 Zn1 . . 122.44(15) ?
    C8 N3 Zn1 . . 120.33(17) ?
    Zn1 O3 H3WB . . 113.9(19) ?
    Zn1 O3 H3WA . . 114.9(19) ?
    H3WB O3 H3WA . . 111(3) ?
    N3 C7 C6 . . 123.9(2) ?
    N3 C7 H7A . . 118.0 ?
    C6 C7 H7A . . 118.0 ?
    C2 C3 C4 . . 116.9(2) ?
    C2 C3 H3B . . 121.5 ?
    C4 C3 H3B . . 121.5 ?
    C8 C9 C5 . . 119.9(2) ?
    C8 C9 H9A . . 120.0 ?
    C5 C9 H9A . . 120.0 ?
    N3 C8 C9 . . 123.5(2) ?
    N3 C8 H8A . . 118.2 ?
    C9 C8 H8A . . 118.2 ?
    N2 C2 C3 . . 123.6(2) ?
    N2 C2 H2B . . 118.2 ?
    C3 C2 H2B . . 118.2 ?
    C7 C6 C5 . . 119.4(2) ?
    C7 C6 H6A . . 120.3 ?
    C5 C6 H6A . . 120.3 ?
loop_
    _geom_hbond_atom_site_label_D
    _geom_hbond_atom_site_label_H
    _geom_hbond_atom_site_label_A
    _geom_hbond_site_symmetry_A
    _geom_hbond_distance_DH
    _geom_hbond_distance_HA
    _geom_hbond_distance_DA
    _geom_hbond_angle_DHA
    O4 H4WB O2 2_565 0.810(16) 1.957(17) 2.759(3) 170(3)
    O4 H4WA O1 6_656 0.821(16) 1.818(16) 2.632(3) 172(2)
    O3 H3WB O2 3_545 0.843(16) 1.886(17) 2.728(3) 176(3)
    O3 H3WA O2 2_465 0.822(17) 2.243(17) 3.060(3) 172(3)
data_global
_journal_date_recd_electronic     2011-07-13
_journal_date_accepted     2011-07-25
_journal_name_full     'Acta Crystallographica, Section E'
_journal_year     2011
_journal_volume     67
_journal_issue      8
_journal_page_first     m1169
_journal_page_last     m1169
_journal_paper_category     QM
_journal_coeditor_code     CV5136
_publ_contact_author_name     'Hai-Bin Zhu'
_publ_contact_author_address
;
School of Chemistry and Chemical Engineering
Southeast University
Nanjing 211189
People's Republic of China
;
_publ_contact_author_email     zhuhaibin@seu.edu.cn
_publ_contact_author_fax     ?
_publ_contact_author_phone     ?
_publ_section_title
;
Tetraaquabis{2-[4-(4-pyridyl)pyrimidin-2-ylsulfanyl]acetato}zinc
;
loop_
    _publ_author_name
    _publ_author_address
    'Zhu, Hai-Bin'
;
School of Chemistry and Chemical Engineering
Southeast University
Nanjing 211189
People's Republic of China
;
    'Lu, Xin'
;
School of Chemistry and Chemical Engineering
Southeast University
Nanjing 211189
People's Republic of China
;
