# Supplementary material for: Tetra­aqua­bis­{2-[4-(4-pyrid­yl)pyrimidin-2-ylsulfan­yl]acetato}­zinc
Source: Acta Crystallogr Sect E Struct Rep Online. 2011 Jul 30;67(Pt 8):m1169. doi: 10.1107/S160053681102993X (PMC3212265; doi:10.1107/S160053681102993X)
Supplement: Supplementary file 2 [file e-67-m1169-Isup2.hkl]

# 
# h,k,l, Fc-squared, Fo-squared, sigma(Fo-squared) and status flag 
# 
data_I
_shelx_title ' 1 in Pbca' 
_shelx_refln_list_code          4 
_shelx_F_calc_maximum      501.41 
_exptl_crystal_F_000      1564.00 
_reflns_d_resolution_high  0.7800 
 
loop_ 
 _symmetry_equiv_pos_as_xyz 
 'x, y, z' 
 '-x+1/2, -y, z+1/2' 
 '-x, y+1/2, -z+1/2' 
 'x+1/2, -y+1/2, -z' 
 '-x, -y, -z' 
 'x-1/2, y, -z-1/2' 
 'x, -y-1/2, z-1/2' 
 '-x-1/2, y-1/2, z' 
 
_cell_length_a     7.1986 
_cell_length_b    11.7919 
_cell_length_c    28.7654 
_cell_angle_alpha  90.000 
_cell_angle_beta   90.000 
_cell_angle_gamma  90.000 
 
_shelx_F_squared_multiplier     1.000 
 
loop_ 
 _refln_index_h 
 _refln_index_k 
 _refln_index_l 
 _refln_F_squared_calc 
 _refln_F_squared_meas 
 _refln_F_squared_sigma 
 _refln_observed_status 
   2   0   0   251408.08   233215.98   4894.77 o 
   4   0   0    59239.01    55505.95    750.42 o 
   6   0   0    14991.97    14722.46    262.07 o 
   2   1   0    64886.02    63952.60    584.29 o 
   4   1   0     3352.34     3611.90     80.43 o 
   6   1   0     1676.39     1703.42     77.39 o 
   0   2   0       79.30      136.02     15.14 o 
   2   2   0     3686.46     3534.40     48.84 o 
   4   2   0    15192.16    15116.80    171.41 o 
   6   2   0     2937.14     2819.84     85.18 o 
   2   3   0     3211.07     3318.79     59.96 o 
   4   3   0     3598.84     3658.42     63.13 o 
   6   3   0       65.89       48.21     23.40 o 
   8   3   0       84.86       81.38     62.23 o 
   0   4   0     2612.67     2561.42     59.32 o 
   2   4   0     7999.83     7892.20    113.02 o 
   4   4   0      190.55      215.93     24.67 o 
   6   4   0      962.98     1059.90     64.82 o 
   8   4   0        9.03       81.38     59.84 o 
   2   5   0     5677.24     6086.04    120.46 o 
   4   5   0      124.57      129.10     22.13 o 
   6   5   0      352.23      360.79     37.05 o 
   8   5   0      405.99      280.04     90.95 o 
   0   6   0    11929.55    12453.15    259.60 o 
   2   6   0     7926.58     8150.77    126.29 o 
   4   6   0       30.19       61.23     19.11 o 
   6   6   0     1286.29     1334.87     67.99 o 
   8   6   0        5.77      -35.90     55.05 o 
   2   7   0      216.25      336.66     29.08 o 
   4   7   0       20.65        9.19     17.27 o 
   6   7   0       10.80        2.56     22.34 o 
   0   8   0     2525.68     2467.82     77.40 o 
   2   8   0     1766.43     1692.13     57.00 o 
   4   8   0     1705.53     1557.45     84.90 o 
   6   8   0     1644.74     1712.17     77.93 o 
   2   9   0      286.91      213.84     29.15 o 
   4   9   0     2030.46     2116.57     77.78 o 
   6   9   0        4.94        9.81     27.26 o 
   0  10   0     9470.63     9748.73    266.46 o 
   2  10   0     6999.81     6909.35    142.34 o 
   4  10   0     3774.54     4034.04    112.62 o 
   6  10   0      868.62      910.40    116.24 o 
   2  11   0       13.27        6.51     20.42 o 
   4  11   0      143.84       79.19     29.75 o 
   6  11   0       79.14       67.21     51.47 o 
   2  12   0     3320.60     3013.84    168.25 o 
   4  12   0     2989.17     2802.80    111.87 o 
   2  13   0      108.96       72.95     36.47 o 
   4  13   0      211.95      164.55     52.81 o 
   0  14   0       31.99      -30.68     39.74 o 
   1   1   1    10987.30    10413.13     88.59 o 
   2   1   1     1442.07     1407.09     22.11 o 
   3   1   1     3410.12     3335.55     64.15 o 
   4   1   1     1781.79     1926.15     35.20 o 
   5   1   1     5777.20     5591.11     68.79 o 
   6   1   1      471.93      526.35     39.08 o 
   7   1   1     1085.40     1005.56    112.89 o 
   0   2   1    38993.66    37652.67    403.37 o 
   1   2   1        0.17       -2.61      2.61 o 
   2   2   1    74227.05    73445.48    525.76 o 
   3   2   1      920.06      935.58     19.70 o 
   4   2   1    15061.79    15425.20    129.84 o 
   5   2   1      875.94      938.86     28.69 o 
   6   2   1      323.25      317.93     25.13 o 
   7   2   1      102.58       80.82     17.49 o 
   1   3   1    18723.68    18533.90    146.34 o 
   2   3   1      257.36      270.36     19.55 o 
   3   3   1    25333.18    25437.13    181.83 o 
   4   3   1    11348.07    11781.48    104.98 o 
   5   3   1     7149.32     6974.49     99.98 o 
   6   3   1     2565.51     2589.83     60.82 o 
   7   3   1     2718.13     2703.32     70.32 o 
   8   3   1       14.87       -9.33     29.39 o 
   0   4   1      380.81      393.24     18.61 o 
   1   4   1     2674.34     2689.05     30.35 o 
   2   4   1      265.06      376.98     19.95 o 
   3   4   1      441.15      425.05     22.32 o 
   4   4   1       72.17       96.93     13.80 o 
   5   4   1      389.50      426.16     25.08 o 
   6   4   1     2053.35     1998.77     61.69 o 
   7   4   1       31.16       14.96     18.06 o 
   8   4   1      873.74      782.68     69.84 o 
   1   5   1    10364.49     9854.34    100.25 o 
   2   5   1        5.19        7.79      8.17 o 
   3   5   1    12200.85    12114.11    119.62 o 
   4   5   1      506.88      598.90     27.18 o 
   5   5   1     3385.55     3538.72     61.05 o 
   6   5   1      385.60      322.60     25.29 o 
   7   5   1     2266.38     2294.49     61.92 o 
   8   5   1       49.04       28.81     33.87 o 
   0   6   1     1078.15     1328.10     64.05 o 
   1   6   1      143.04      123.53      9.84 o 
   2   6   1        0.56        2.32      8.78 o 
   3   6   1      394.07      397.13     21.88 o 
   4   6   1      174.72      174.83     18.01 o 
   5   6   1      132.12      131.15     19.20 o 
   6   6   1      504.62      542.29     32.14 o 
   7   6   1       80.94      104.59     23.26 o 
   8   6   1      667.35      592.85     66.24 o 
   1   7   1      527.98      352.18     16.05 o 
   2   7   1      980.98     1044.65     34.49 o 
   3   7   1      302.09      266.08     20.31 o 
   4   7   1      102.95      107.87     16.55 o 
   5   7   1     1104.63     1124.09     61.41 o 
   6   7   1      203.76      188.78     22.92 o 
   7   7   1      460.11      499.16     38.62 o 
   8   7   1        2.26      -35.90     62.23 o 
   0   8   1     1430.34     1501.40     42.72 o 
   1   8   1      855.81      875.91     27.18 o 
   2   8   1      448.76      395.89     23.48 o 
   3   8   1       62.16       70.65     15.47 o 
   4   8   1      196.99      192.79     20.33 o 
   5   8   1      150.84      153.57     21.53 o 
   6   8   1      265.55      299.02     28.27 o 
   7   8   1        0.04        6.39     25.38 o 
   1   9   1     1628.89     1618.55     43.91 o 
   2   9   1       34.23       34.09     13.22 o 
   3   9   1      506.59      533.17     29.60 o 
   4   9   1       16.07        5.77     15.44 o 
   5   9   1      583.22      590.19     40.75 o 
   6   9   1       70.94       66.65     22.12 o 
   7   9   1      174.31      123.80     42.28 o 
   0  10   1        3.07       20.38     29.71 o 
   1  10   1      888.57      917.27     42.60 o 
   2  10   1       10.25        6.04     13.14 o 
   3  10   1       18.91        1.69     14.50 o 
   4  10   1      171.73      102.81     20.89 o 
   5  10   1       66.85       59.47     20.21 o 
   6  10   1       99.24       56.43     24.70 o 
   1  11   1      579.65      480.25     28.83 o 
   2  11   1        6.21       -5.13     14.08 o 
   3  11   1     1223.61     1250.91     63.11 o 
   4  11   1        1.82      -15.15     17.69 o 
   5  11   1      575.11      510.79     44.44 o 
   6  11   1      259.69      158.13     80.50 o 
   0  12   1     1038.02     1120.71     83.37 o 
   1  12   1       39.29       25.82     20.46 o 
   2  12   1      691.04      706.58     46.91 o 
   3  12   1        0.01       -4.38     16.55 o 
   4  12   1      607.72      592.03     60.96 o 
   5  12   1        6.16       -9.58     31.23 o 
   1  13   1     1919.93     2130.10    105.54 o 
   2  13   1       34.21       27.25     22.52 o 
   3  13   1     1345.89     1305.48     94.85 o 
   4  13   1        1.37      -26.37     30.25 o 
   0  14   1      548.38      352.61    143.03 o 
   1  14   1       82.87       71.14     35.89 o 
   0   0   2     5494.06     4670.03    363.82 o 
   1   0   2      813.07      765.49     17.77 o 
   2   0   2     1682.69     1726.21     39.69 o 
   3   0   2      839.97      828.18     44.57 o 
   4   0   2    18886.46    18699.60    281.31 o 
   5   0   2      508.30      474.57     28.82 o 
   6   0   2     1990.18     2016.10     55.54 o 
   7   0   2       97.25      175.60     51.09 o 
   8   0   2     1540.54     1347.73    120.19 o 
   1   1   2       84.62       87.12      5.65 o 
   2   1   2    13612.52    14062.43    110.90 o 
   3   1   2        5.82       18.18      5.64 o 
   4   1   2     1568.30     1780.88     32.56 o 
   5   1   2      424.57      420.05     21.71 o 
   6   1   2      171.30      187.17     18.87 o 
   7   1   2      296.94      259.35     39.04 o 
   8   1   2       33.41       11.48     30.99 o 
   0   2   2    60428.85    57498.22    575.80 o 
   1   2   2      130.51      133.04      7.68 o 
   2   2   2     7194.15     7056.92     85.79 o 
   3   2   2      452.65      445.78     16.20 o 
   4   2   2     1310.37     1280.83     29.72 o 
   5   2   2      672.83      733.19     28.01 o 
   6   2   2      264.76      294.57     25.90 o 
   7   2   2      407.76      344.20     28.15 o 
   8   2   2      248.06      327.03     60.68 o 
   1   3   2     6324.43     6082.53     51.01 o 
   2   3   2      316.31      316.53     15.47 o 
   3   3   2     1623.03     1545.65     25.11 o 
   4   3   2       73.96       47.44      9.34 o 
   5   3   2      291.94      291.79     21.35 o 
   6   3   2      728.47      695.65     34.79 o 
   7   3   2        0.09        2.51     17.93 o 
   8   3   2      156.74      172.47     42.62 o 
   0   4   2     7878.67     7996.86     94.24 o 
   1   4   2      392.40      450.27     14.61 o 
   2   4   2    18794.26    18908.59    159.38 o 
   3   4   2     1575.12     1618.92     35.58 o 
   4   4   2     4778.47     4677.23     73.22 o 
   5   4   2      393.96      425.88     26.55 o 
   6   4   2     3002.22     2870.95     59.51 o 
   7   4   2       60.42       41.51     19.64 o 
   8   4   2      506.68      524.83     55.88 o 
   1   5   2     4574.46     5094.67     50.39 o 
   2   5   2       22.54       38.83      9.03 o 
   3   5   2     2536.68     2805.45     46.24 o 
   4   5   2       10.70        8.03     10.43 o 
   5   5   2      953.06      981.89     39.83 o 
   6   5   2       19.16       36.22     14.80 o 
   7   5   2      139.52      144.01     25.53 o 
   8   5   2      139.09       74.73     37.00 o 
   0   6   2     3350.44     2903.81     53.38 o 
   1   6   2        6.49        1.84      6.16 o 
   2   6   2    15435.67    15096.47    129.10 o 
   3   6   2      196.46      211.63     17.08 o 
   4   6   2     4193.23     4193.21     64.92 o 
   5   6   2        2.79        7.10     12.63 o 
   6   6   2     2481.74     2714.16     63.31 o 
   7   6   2       69.59       68.24     24.14 o 
   8   6   2      665.30      736.54     69.44 o 
   1   7   2     1534.11     1574.51     30.93 o 
   2   7   2      759.58      842.80     33.55 o 
   3   7   2     1717.88     1748.94     40.41 o 
   4   7   2        0.06       -1.70     12.01 o 
   5   7   2     2075.59     2042.74     49.95 o 
   6   7   2       94.96       88.10     19.71 o 
   7   7   2      682.90      800.57     49.22 o 
   8   7   2        1.11      -33.06     55.34 o 
   0   8   2     5934.62     6119.21    147.90 o 
   1   8   2       25.08       34.23      9.40 o 
   2   8   2     2465.93     2524.44     48.72 o 
   3   8   2      505.94      487.27     29.52 o 
   4   8   2      261.06      299.39     24.03 o 
   5   8   2      121.62      124.23     20.25 o 
   6   8   2      602.75      619.86     36.68 o 
   7   8   2        0.09      -17.55     21.80 o 
   1   9   2      157.98      138.52     19.23 o 
   2   9   2      306.60      293.66     22.53 o 
   3   9   2       84.82       59.64     16.61 o 
   4   9   2        9.95       -7.95     14.21 o 
   5   9   2        4.79       12.79     17.21 o 
   6   9   2        0.53       14.23     20.38 o 
   7   9   2        1.96       12.32     39.73 o 
   0  10   2     1090.69      982.45    100.53 o 
   1  10   2       60.06       28.47     14.25 o 
   2  10   2      600.93      556.16     34.31 o 
   3  10   2      359.34      286.58     25.01 o 
   4  10   2     1489.32     1530.16     58.74 o 
   5  10   2      112.01      108.59     22.62 o 
   6  10   2      333.58      344.70     36.95 o 
   1  11   2     2214.19     2130.70     82.02 o 
   2  11   2       55.19       62.55     17.19 o 
   3  11   2      430.85      407.23     29.15 o 
   4  11   2       62.83       21.96     18.25 o 
   5  11   2      143.79      153.08     25.64 o 
   6  11   2       21.09       40.14     44.23 o 
   0  12   2     2215.13     2455.52    173.14 o 
   1  12   2      117.65       91.03     24.40 o 
   2  12   2     1002.82      994.42     61.51 o 
   3  12   2        6.98        4.72     17.01 o 
   4  12   2      999.82      993.12     50.47 o 
   5  12   2        5.47        0.44     33.38 o 
   1  13   2      140.08      132.36     30.19 o 
   2  13   2       25.43       37.37     22.23 o 
   3  13   2      287.30      245.63     30.30 o 
   4  13   2        0.07       17.24     30.32 o 
   0  14   2      939.41     1044.48    113.69 o 
   1  14   2       18.47      -20.60     36.74 o 
   1   1   3    20641.77    19864.60    133.32 o 
   2   1   3     1834.55     1834.96     22.84 o 
   3   1   3     5356.70     4857.03     48.45 o 
   4   1   3     4270.23     4371.42     50.08 o 
   5   1   3     7380.72     7269.08     75.11 o 
   6   1   3      487.82      501.99     25.10 o 
   7   1   3     1832.60     1570.88    222.14 o 
   8   1   3       31.20       47.08     32.48 o 
   0   2   3    22039.66    21562.98    204.34 o 
   1   2   3       40.60       27.49      4.02 o 
   2   2   3     6877.41     7099.92     60.68 o 
   3   2   3      692.85      667.34     19.22 o 
   4   2   3      726.29      767.42     24.61 o 
   5   2   3      327.62      331.34     17.63 o 
   6   2   3     2047.50     2068.16     46.13 o 
   7   2   3      607.57      683.84     51.56 o 
   8   2   3      274.38      235.44     44.32 o 
   1   3   3     4614.41     4873.34     46.51 o 
   2   3   3     3600.94     3843.48     39.90 o 
   3   3   3     8586.92     8699.70     83.30 o 
   4   3   3       12.56       11.48      7.29 o 
   5   3   3      876.24      893.62     36.25 o 
   6   3   3        0.00       -6.04     12.64 o 
   7   3   3      507.70      494.35     39.92 o 
   8   3   3      167.66      156.99     35.33 o 
   0   4   3      254.37      309.12     21.59 o 
   1   4   3     1553.79     1426.52     21.59 o 
   2   4   3     1405.50     1480.52     24.29 o 
   3   4   3     1846.21     2064.20     32.99 o 
   4   4   3        0.13       16.81     10.30 o 
   5   4   3       11.61        4.73     11.37 o 
   6   4   3      443.08      453.01     29.19 o 
   7   4   3      134.63      130.75     27.62 o 
   8   4   3      129.17      119.36     34.03 o 
   1   5   3      496.41      592.12     30.44 o 
   2   5   3       12.54       -0.57      5.90 o 
   3   5   3      525.27      554.67     23.99 o 
   4   5   3      167.80      187.74     18.35 o 
   5   5   3       17.38       21.73     13.52 o 
   6   5   3        0.38        8.27     14.33 o 
   7   5   3      114.92      134.68     28.92 o 
   8   5   3      545.22      562.34     53.99 o 
   0   6   3     2752.43     3018.74     54.75 o 
   1   6   3     1291.67     1426.84     29.06 o 
   2   6   3      784.87      881.42     19.37 o 
   3   6   3       95.16      134.79     14.77 o 
   4   6   3       95.60       95.48     15.08 o 
   5   6   3       62.34       37.39     12.73 o 
   6   6   3       91.15       81.31     19.99 o 
   7   6   3       39.07       45.01     22.78 o 
   8   6   3       60.87       54.65     33.43 o 
   1   7   3     3563.60     3847.04     48.32 o 
   2   7   3      164.55      145.52     15.47 o 
   3   7   3      201.48      208.36     19.19 o 
   4   7   3      182.00      165.20     18.87 o 
   5   7   3      663.74      723.61     39.09 o 
   6   7   3       80.32       75.31     20.76 o 
   7   7   3      732.22      844.53     57.07 o 
   8   7   3       79.08       98.08     78.69 o 
   0   8   3      868.59      895.68     41.57 o 
   1   8   3      994.79     1072.53     27.94 o 
   2   8   3        3.55      -10.57     10.57 o 
   3   8   3      268.61      265.75     21.23 o 
   4   8   3       26.51       23.64     14.28 o 
   5   8   3      193.18      186.83     22.55 o 
   6   8   3      109.56      138.12     25.02 o 
   7   8   3      223.09      255.19     34.28 o 
   1   9   3    10814.64    10597.70    185.46 o 
   2   9   3      200.88      180.92     19.23 o 
   3   9   3     9157.44     9070.06    137.80 o 
   4   9   3       80.47       77.28     18.07 o 
   5   9   3     5235.66     5360.62    123.52 o 
   6   9   3       12.26       22.27     21.16 o 
   7   9   3     1341.95     1564.80    138.19 o 
   0  10   3        0.11      -13.96     20.76 o 
   1  10   3      126.43      138.37     17.99 o 
   2  10   3       38.80       12.16     13.76 o 
   3  10   3      213.99      184.56     26.01 o 
   4  10   3        1.93       -7.52     15.65 o 
   5  10   3       35.86       11.70     18.73 o 
   6  10   3       65.05       32.32     23.47 o 
   1  11   3     5395.77     5392.76     97.60 o 
   2  11   3       35.96       33.49     16.41 o 
   3  11   3     3848.53     4170.37     81.49 o 
   4  11   3        3.60       20.48     18.61 o 
   5  11   3     1376.39     1491.78     63.71 o 
   6  11   3        4.94       18.20     53.88 o 
   0  12   3      761.92      806.56     69.52 o 
   1  12   3        0.04       -4.25     18.71 o 
   2  12   3      462.96      361.42     29.04 o 
   3  12   3      246.15      167.38     26.91 o 
   4  12   3        9.30       -0.40     19.78 o 
   5  12   3      312.35      119.51    112.50 o 
   1  13   3       34.76        1.17     20.87 o 
   2  13   3       27.63       37.37     23.08 o 
   3  13   3       16.58      -14.71     19.37 o 
   4  13   3       48.74       24.30     32.78 o 
   0  14   3        3.56       24.25     42.61 o 
   1  14   3       36.11       10.07     37.59 o 
   0   0   4    18806.42    18483.46    312.10 o 
   1   0   4      353.14      362.61      8.92 o 
   2   0   4    18133.43    17737.04    177.35 o 
   3   0   4      170.43      183.20     16.35 o 
   4   0   4      177.47       82.51     28.86 o 
   5   0   4      922.18      943.99     39.61 o 
   6   0   4     1105.85     1202.76     49.34 o 
   7   0   4       10.56       11.35     38.77 o 
   8   0   4      245.22      344.83     68.93 o 
   1   1   4       48.20       43.12      3.77 o 
   2   1   4     5194.78     5147.42     48.85 o 
   3   1   4     1332.92     1236.64     22.21 o 
   4   1   4     1198.15     1212.38     25.09 o 
   5   1   4       85.45       86.74     12.05 o 
   6   1   4      305.15      334.43     21.13 o 
   7   1   4      273.94      327.83     37.09 o 
   8   1   4        3.63        8.46     32.26 o 
   0   2   4      663.65      578.65     23.37 o 
   1   2   4     1151.23     1095.96     15.77 o 
   2   2   4     1115.72     1017.22     17.18 o 
   3   2   4      149.20      148.38      9.70 o 
   4   2   4     6833.47     6658.93     71.12 o 
   5   2   4      250.82      285.08     17.22 o 
   6   2   4      999.28     1020.00     57.91 o 
   7   2   4        8.27        8.61     18.60 o 
   8   2   4      425.23      515.50     58.10 o 
   1   3   4     1472.24     1496.39     21.71 o 
   2   3   4      848.05      879.76     16.90 o 
   3   3   4     4500.56     4427.57     46.42 o 
   4   3   4        0.87        1.06      7.08 o 
   5   3   4      573.59      590.51     27.50 o 
   6   3   4      185.16      207.74     21.83 o 
   7   3   4      221.41      232.67     31.09 o 
   8   3   4      225.99      199.35     36.03 o 
   0   4   4     3144.05     3398.74     51.74 o 
   1   4   4      935.59     1003.72     18.18 o 
   2   4   4    10155.76     9656.81     83.59 o 
   3   4   4      213.58      215.28     11.12 o 
   4   4   4     3043.29     3258.39     54.33 o 
   5   4   4      371.59      411.05     24.17 o 
   6   4   4     1087.17     1218.32     81.05 o 
   7   4   4        1.58      -20.46     20.63 o 
   8   4   4     1380.25     1486.12     72.92 o 
   1   5   4     2513.26     2633.81     39.15 o 
   2   5   4     1458.46     1508.55     24.06 o 
   3   5   4      162.48      201.86     18.76 o 
   4   5   4      600.65      607.46     27.14 o 
   5   5   4      897.14      924.22     37.28 o 
   6   5   4       88.87       90.03     18.84 o 
   7   5   4      259.77      277.25     35.52 o 
   8   5   4      113.20      121.39     31.50 o 
   0   6   4    12877.95    12788.54    164.12 o 
   1   6   4      523.20      487.85     20.93 o 
   2   6   4    13080.96    12945.89    106.09 o 
   3   6   4      166.78      206.07     17.00 o 
   4   6   4     2825.70     2751.33     55.85 o 
   5   6   4       86.53       70.34     16.28 o 
   6   6   4     4175.85     4095.63     85.29 o 
   7   6   4      245.77      232.16     34.94 o 
   8   6   4      478.08      470.86    103.40 o 
   1   7   4     4841.59     4757.63     62.28 o 
   2   7   4      303.72      347.89     22.16 o 
   3   7   4     3189.58     3080.56     54.21 o 
   4   7   4      156.99      192.02     19.52 o 
   5   7   4      845.85      990.37     64.29 o 
   6   7   4        0.74       -1.64     17.22 o 
   7   7   4      366.18      437.79     43.24 o 
   0   8   4     3511.84     3480.97     68.62 o 
   1   8   4      197.49      189.12     21.81 o 
   2   8   4     2002.59     1968.57     44.91 o 
   3   8   4       78.71       85.22     15.41 o 
   4   8   4     1748.97     1728.49     76.25 o 
   5   8   4      121.26      118.81     19.75 o 
   6   8   4     1920.25     1748.23     66.40 o 
   7   8   4       78.10       66.21     29.27 o 
   1   9   4     4355.15     4425.51     88.08 o 
   2   9   4      550.09      525.45     29.13 o 
   3   9   4      624.15      591.63     40.47 o 
   4   9   4       14.50        1.82     15.14 o 
   5   9   4      200.20      199.95     24.26 o 
   6   9   4      424.54      442.64     40.47 o 
   7   9   4      200.95      183.33     64.05 o 
   0  10   4      458.28      466.25     74.62 o 
   1  10   4      538.08      540.21     32.50 o 
   2  10   4      469.81      463.93     31.51 o 
   3  10   4      397.42      323.06     26.33 o 
   4  10   4      343.25      325.68     30.64 o 
   5  10   4      126.47      100.76     22.57 o 
   6  10   4       13.58       15.84     30.10 o 
   1  11   4     1283.82     1282.07     46.77 o 
   2  11   4      185.34      106.28     20.14 o 
   3  11   4      326.84      251.75     26.78 o 
   4  11   4       97.33       88.77     22.66 o 
   5  11   4      262.14      233.87     30.82 o 
   6  11   4       13.23      -18.81     54.73 o 
   0  12   4      535.36      495.42     57.14 o 
   1  12   4        8.18        1.05     18.40 o 
   2  12   4      652.29      736.81     65.36 o 
   3  12   4      134.99      120.93     22.60 o 
   4  12   4     1176.49     1169.35     71.92 o 
   5  12   4       15.75      -52.69     59.92 o 
   1  13   4      235.60      169.85     29.69 o 
   2  13   4      175.17      178.87     30.51 o 
   3  13   4      555.81      610.22     41.40 o 
   4  13   4        4.62       15.09     29.35 o 
   1  14   4        0.00      -32.17     42.84 o 
   2  14   4     1230.92     1457.66    162.76 o 
   1   1   5     5317.91     5247.78     44.32 o 
   2   1   5     3666.40     3726.47     37.02 o 
   3   1   5      188.70      174.09     10.70 o 
   4   1   5        1.00       -6.44      6.44 o 
   5   1   5      523.90      559.40     25.44 o 
   6   1   5      193.24      190.07     21.82 o 
   7   1   5       75.04       83.24     21.13 o 
   8   1   5      318.62      315.81     50.60 o 
   9   1   5      140.85      284.83    129.25 o 
   0   2   5     9920.17     9526.20    111.50 o 
   1   2   5       59.24       41.49      5.83 o 
   2   2   5     7066.10     7324.25     61.20 o 
   3   2   5      194.67      176.48     10.26 o 
   4   2   5        1.89        2.80      7.72 o 
   5   2   5      664.12      667.74     27.48 o 
   6   2   5      372.32      356.28     32.78 o 
   7   2   5        9.05       16.50     20.97 o 
   8   2   5        0.88       35.72     32.97 o 
   9   2   5       64.51      205.84    126.86 o 
   1   3   5     8409.14     8523.82     70.27 o 
   2   3   5      965.04      922.87     17.36 o 
   3   3   5     9325.78     9057.02     78.13 o 
   4   3   5     1343.61     1372.77     29.17 o 
   5   3   5     2195.72     2061.09     43.09 o 
   6   3   5        0.04        4.65     15.15 o 
   7   3   5      931.61      903.74     52.23 o 
   8   3   5      148.13      173.41     36.38 o 
   0   4   5     5208.50     5291.10     70.24 o 
   1   4   5     3505.06     3466.93     37.37 o 
   2   4   5     2422.98     2439.28     34.31 o 
   3   4   5       88.89      107.46      8.94 o 
   4   4   5     3571.71     3395.22     55.53 o 
   5   4   5      211.17      199.17     18.40 o 
   6   4   5       73.36       57.35     19.34 o 
   7   4   5       24.45       28.68     23.38 o 
   8   4   5      208.52      258.21     42.32 o 
   1   5   5    19920.76    20098.09    160.71 o 
   2   5   5       61.80       73.61      8.07 o 
   3   5   5     8547.62     8314.89     91.70 o 
   4   5   5       56.59       54.28     12.09 o 
   5   5   5     1688.80     1779.71     48.90 o 
   6   5   5      188.19      198.29     24.63 o 
   7   5   5     1567.89     1693.16     74.73 o 
   8   5   5      142.00      156.09     34.38 o 
   0   6   5     1034.91     1089.21     40.32 o 
   1   6   5        6.84        2.97      6.66 o 
   2   6   5      191.98      201.89     15.02 o 
   3   6   5       75.96       50.78     12.11 o 
   4   6   5       14.40       19.37     12.37 o 
   5   6   5        7.01       16.63     13.30 o 
   6   6   5       97.45       97.91     22.91 o 
   7   6   5        0.02       -2.72     22.05 o 
   8   6   5       30.02       59.90     41.41 o 
   1   7   5     8612.53     8956.03     85.96 o 
   2   7   5      261.29      284.07     19.25 o 
   3   7   5     6491.77     6439.52     87.18 o 
   4   7   5      682.55      674.24     33.95 o 
   5   7   5     2927.66     2947.48     59.34 o 
   6   7   5       16.51       16.93     19.47 o 
   7   7   5      581.13      597.08     54.75 o 
   8   7   5       49.37       50.26     74.20 o 
   0   8   5     1676.92     1571.08     46.33 o 
   1   8   5       17.22        8.71     10.03 o 
   2   8   5     1150.69     1056.32     43.40 o 
   3   8   5      234.49      267.30     21.77 o 
   4   8   5     1055.41     1047.19     51.86 o 
   5   8   5      787.02      735.66     43.16 o 
   6   8   5       15.17       18.30     20.87 o 
   7   8   5      257.48      288.10     44.26 o 
   1   9   5     2083.62     2134.23     57.70 o 
   2   9   5       24.06       24.22     13.68 o 
   3   9   5      109.32      100.25     17.84 o 
   4   9   5       22.31       21.19     15.82 o 
   5   9   5      255.59      276.29     29.02 o 
   6   9   5       36.13       48.85     24.15 o 
   7   9   5      246.21      186.70     86.17 o 
   0  10   5       76.35       79.12     28.32 o 
   1  10   5      398.85      386.30     25.39 o 
   2  10   5        9.01       31.41     14.88 o 
   3  10   5      107.07       69.16     17.44 o 
   4  10   5        4.78        0.45     16.36 o 
   5  10   5       67.01       63.43     22.33 o 
   6  10   5      286.69      264.68     43.68 o 
   1  11   5       89.00       89.22     17.90 o 
   2  11   5        5.48      -10.36     14.82 o 
   3  11   5      539.26      459.27     45.50 o 
   4  11   5      610.68      573.14     39.35 o 
   5  11   5      141.18       80.26     25.18 o 
   6  11   5       39.57       33.51     69.41 o 
   0  12   5      145.01      200.36     46.98 o 
   1  12   5      111.80       71.74     23.08 o 
   2  12   5      459.80      434.45     50.27 o 
   3  12   5       87.39       63.34     21.09 o 
   4  12   5      199.40      221.85     36.03 o 
   5  12   5       44.86       15.00     66.07 o 
   1  13   5      850.78      925.94     58.73 o 
   2  13   5        9.00      -13.96     21.64 o 
   3  13   5      870.36      875.86     50.78 o 
   4  13   5        1.69      -16.05     28.24 o 
   0  14   5       48.09       16.39     50.74 o 
   1  14   5      169.31       98.21     53.39 o 
   2  14   5        4.64       31.12     59.84 o 
   0   0   6     4343.72     4004.26     66.73 o 
   1   0   6       47.58       33.15      9.89 o 
   2   0   6      408.68      352.47     18.38 o 
   3   0   6     1400.74     1415.71     36.22 o 
   4   0   6     9933.77     9352.06    131.52 o 
   5   0   6      399.75      394.47     30.26 o 
   6   0   6     3169.81     3075.17     84.49 o 
   7   0   6      126.55       89.76     47.70 o 
   8   0   6     1845.38     1834.81    143.75 o 
   9   0   6        3.14       12.70     70.61 o 
   1   1   6     4405.04     4654.97     39.00 o 
   2   1   6        2.16       -4.30      4.30 o 
   3   1   6        2.25        5.63      5.54 o 
   4   1   6       25.86       35.06      8.75 o 
   5   1   6      382.35      393.56     19.15 o 
   6   1   6        0.34      -13.56     13.56 o 
   7   1   6       47.24       46.99     20.97 o 
   8   1   6       38.27       52.66     37.28 o 
   9   1   6        4.84        7.05     48.21 o 
   0   2   6    13497.33    12426.48    235.26 o 
   1   2   6     1176.96     1106.59     16.56 o 
   2   2   6     8271.45     7860.22     68.04 o 
   3   2   6        4.24        1.64      5.86 o 
   4   2   6     9922.72     9598.15     86.24 o 
   5   2   6       36.78       42.86     10.42 o 
   6   2   6     3382.30     3145.89     76.39 o 
   7   2   6        0.09      -19.88     19.88 o 
   8   2   6     1140.92     1116.25     80.35 o 
   1   3   6      599.76      587.52     19.31 o 
   2   3   6      946.70      982.14     18.22 o 
   3   3   6       49.39       38.98      7.19 o 
   4   3   6     1541.00     1620.22     28.84 o 
   5   3   6      681.53      673.86     34.07 o 
   6   3   6      538.71      552.91     39.00 o 
   7   3   6        1.60       19.58     20.78 o 
   8   3   6      453.11      475.52     44.48 o 
   0   4   6       21.62       11.83     11.62 o 
   1   4   6        2.64       -4.24      4.24 o 
   2   4   6     2660.74     2455.84     32.38 o 
   3   4   6        0.00       -2.29      6.12 o 
   4   4   6     1088.59     1133.14     33.11 o 
   5   4   6       68.35       50.03     14.57 o 
   6   4   6     1357.47     1346.08     90.81 o 
   7   4   6       64.59       61.20     24.27 o 
   8   4   6      273.90      255.05     37.56 o 
   1   5   6      212.13      225.06     17.57 o 
   2   5   6      420.26      442.11     15.49 o 
   3   5   6       21.22       30.00      8.23 o 
   4   5   6      330.95      370.80     21.92 o 
   5   5   6       25.05       25.50     13.51 o 
   6   5   6       45.56       28.14     18.47 o 
   7   5   6        0.00        2.42     22.60 o 
   8   5   6       14.16      -15.26     26.30 o 
   0   6   6      360.59      379.74     23.02 o 
   1   6   6      317.05      303.81     14.74 o 
   2   6   6      943.58      943.68     22.70 o 
   3   6   6      607.69      634.20     27.22 o 
   4   6   6      217.54      187.89     18.03 o 
   5   6   6       31.32       37.38     15.79 o 
   6   6   6      693.40      730.25     42.97 o 
   7   6   6      500.95      595.38     51.83 o 
   8   6   6      138.93      143.87     57.37 o 
   1   7   6        0.56       -3.84      7.66 o 
   2   7   6        6.17        0.55     10.02 o 
   3   7   6      100.50       98.12     16.65 o 
   4   7   6       21.58       22.10     13.49 o 
   5   7   6      192.81      160.05     21.90 o 
   6   7   6       94.36       88.38     23.90 o 
   7   7   6        1.09       -5.70     25.13 o 
   0   8   6     2472.63     2436.98     56.06 o 
   1   8   6      230.65      205.03     20.62 o 
   2   8   6     2955.94     3077.56     54.78 o 
   3   8   6      125.20      118.35     17.07 o 
   4   8   6     1893.37     1882.76     51.37 o 
   5   8   6        2.90        1.69     16.25 o 
   6   8   6     1252.36     1376.68     62.16 o 
   7   8   6      133.48      175.13     47.22 o 
   1   9   6      128.65      146.65     17.88 o 
   2   9   6       20.02       13.53     13.58 o 
   3   9   6      183.54      184.75     23.70 o 
   4   9   6        2.75      -12.25     14.13 o 
   5   9   6      355.81      298.26     29.89 o 
   6   9   6       44.86       29.22     24.12 o 
   0  10   6     5069.43     5114.99    140.12 o 
   1  10   6        0.26      -11.02     12.70 o 
   2  10   6     2724.92     2676.41     65.01 o 
   3  10   6      151.71      114.16     19.56 o 
   4  10   6     2463.00     2484.26     62.57 o 
   5  10   6       80.89       65.46     22.84 o 
   6  10   6      904.82      869.58     99.84 o 
   1  11   6       69.52       58.10     16.81 o 
   2  11   6      174.81      134.60     21.63 o 
   3  11   6      176.85      158.38     22.81 o 
   4  11   6      138.07      134.09     23.13 o 
   5  11   6        6.65      -20.80     21.70 o 
   6  11   6       90.41       45.48     71.81 o 
   0  12   6     1891.36     1924.50     98.39 o 
   1  12   6      370.91      313.40     48.53 o 
   2  12   6      837.40      847.36     41.64 o 
   3  12   6       41.66       24.93     19.91 o 
   4  12   6      905.08      884.41     54.05 o 
   5  12   6      179.71      104.26     82.58 o 
   1  13   6       51.21       57.40     24.43 o 
   2  13   6      163.95       81.58     28.74 o 
   3  13   6      539.61      489.10     44.18 o 
   4  13   6      226.92      151.76     79.49 o 
   0  14   6       44.93      105.32     71.81 o 
   1  14   6       15.39        7.06     42.55 o 
   2  14   6       39.49        9.57     57.44 o 
   1   1   7    18702.23    18165.36    125.40 o 
   2   1   7      568.11      606.19     13.66 o 
   3   1   7     4777.70     4491.33     46.29 o 
   4   1   7      956.56      937.04     30.79 o 
   5   1   7     2589.00     2579.19     43.28 o 
   6   1   7      469.89      446.39     35.03 o 
   7   1   7      630.56      606.96     47.99 o 
   8   1   7       20.44       11.69     34.13 o 
   0   2   7      271.72      300.31     24.80 o 
   1   2   7      196.95      205.83      9.46 o 
   2   2   7    13543.20    13705.39    102.82 o 
   3   2   7        1.31        4.18      6.27 o 
   4   2   7     2367.09     2219.17     33.99 o 
   5   2   7      394.27      424.93     21.43 o 
   6   2   7     1511.20     1603.66     63.37 o 
   7   2   7       28.83       45.28     22.02 o 
   8   2   7      259.73      196.27     45.02 o 
   1   3   7    17590.86    17308.01    131.93 o 
   2   3   7     2739.46     2878.43     34.83 o 
   3   3   7     9421.74     9547.09     82.29 o 
   4   3   7      384.21      410.63     17.41 o 
   5   3   7     2066.67     2041.83     46.45 o 
   6   3   7       63.95       41.99     18.63 o 
   7   3   7     1057.29     1121.26     58.43 o 
   8   3   7       56.19       40.62     26.78 o 
   0   4   7      621.34      550.38     34.29 o 
   1   4   7      575.39      663.94     18.30 o 
   2   4   7     2400.36     2359.24     34.10 o 
   3   4   7      276.02      288.07     14.97 o 
   4   4   7       18.34       18.53     10.60 o 
   5   4   7       54.47       64.02     16.51 o 
   6   4   7      569.36      589.85     47.67 o 
   7   4   7       20.98       23.75     22.09 o 
   8   4   7       18.25       45.16     27.08 o 
   1   5   7     7502.03     7610.72    101.01 o 
   2   5   7       55.58       49.79      7.78 o 
   3   5   7     6873.13     6891.15     73.68 o 
   4   5   7        0.99        1.84     10.72 o 
   5   5   7     1651.17     1637.60     46.71 o 
   6   5   7      179.15      136.74     25.92 o 
   7   5   7      401.55      509.42     44.75 o 
   8   5   7      126.93      126.80     33.13 o 
   0   6   7     2210.22     2308.07     53.07 o 
   1   6   7      689.93      803.29     29.27 o 
   2   6   7     2070.91     2231.56     35.41 o 
   3   6   7      134.47      142.21     15.64 o 
   4   6   7      427.38      410.67     24.42 o 
   5   6   7      159.10      165.16     21.30 o 
   6   6   7      247.03      275.29     37.28 o 
   7   6   7       34.32       45.40     25.72 o 
   8   6   7       76.79      141.22     78.99 o 
   1   7   7    12398.53    12702.15    112.44 o 
   2   7   7        3.16        1.54     10.34 o 
   3   7   7     2965.36     2917.65     52.85 o 
   4   7   7        6.90       24.53     13.29 o 
   5   7   7     1778.10     1771.61     56.60 o 
   6   7   7       23.96       20.37     22.14 o 
   7   7   7     1352.83     1358.47    109.72 o 
   0   8   7     1858.38     1910.86     58.11 o 
   1   8   7      628.33      630.23     27.68 o 
   2   8   7     3256.95     3202.21     55.72 o 
   3   8   7       39.49       39.35     13.91 o 
   4   8   7      227.35      213.77     21.34 o 
   5   8   7       44.71       40.16     19.66 o 
   6   8   7      220.60      217.55     33.52 o 
   7   8   7        0.17       39.04     38.05 o 
   1   9   7     1299.05     1301.28     40.40 o 
   2   9   7      142.78      152.13     18.61 o 
   3   9   7     2315.52     2188.32     93.91 o 
   4   9   7      238.48      200.60     24.06 o 
   5   9   7     1008.39      968.09     63.03 o 
   6   9   7      106.48      108.59     30.22 o 
   0  10   7      400.30      387.86     43.90 o 
   1  10   7       44.53       39.53     14.28 o 
   2  10   7      655.13      585.58     33.80 o 
   3  10   7      569.01      592.28     33.54 o 
   4  10   7       56.98       19.59     17.65 o 
   5  10   7        6.52       11.68     21.13 o 
   6  10   7       72.88       23.06     53.97 o 
   1  11   7      748.06      835.28     39.83 o 
   2  11   7       36.63       31.87     16.84 o 
   3  11   7      249.11      250.86     35.26 o 
   4  11   7       49.11       52.17     20.96 o 
   5  11   7       60.63       39.08     23.46 o 
   0  12   7       77.96       91.12     33.94 o 
   1  12   7       15.02       18.65     20.09 o 
   2  12   7      254.96      216.90     25.38 o 
   3  12   7        1.77        3.66     17.62 o 
   4  12   7      219.76      169.38     28.78 o 
   5  12   7        0.28      -55.05     55.05 o 
   1  13   7      527.28      547.01     52.45 o 
   2  13   7        0.00       -5.50     21.23 o 
   3  13   7      271.58      205.92     34.78 o 
   4  13   7       29.74      -31.83     67.64 o 
   0  14   7        8.75       -5.62     46.40 o 
   1  14   7        1.10        5.00     49.88 o 
   2  14   7       94.47      205.84     78.99 o 
   0   0   8     2776.69     2399.29     60.14 o 
   1   0   8       28.37       13.78      9.00 o 
   2   0   8     1240.75     1199.33     36.69 o 
   3   0   8     2615.31     2516.80     53.35 o 
   4   0   8     1308.35     1269.15     49.33 o 
   5   0   8      109.43      140.78     45.48 o 
   6   0   8       60.98       99.41     45.43 o 
   7   0   8      444.55      493.20    213.02 o 
   8   0   8       80.43       73.35     54.90 o 
   1   1   8     3268.90     3509.50     32.74 o 
   2   1   8      125.09      106.44      8.73 o 
   3   1   8      297.23      278.63     12.50 o 
   4   1   8       44.89       49.70      8.65 o 
   5   1   8     1452.71     1423.76     40.56 o 
   6   1   8      474.62      439.04     30.63 o 
   7   1   8      152.83      183.92     31.22 o 
   8   1   8      101.27       29.04     35.67 o 
   0   2   8     5480.68     5421.57     71.56 o 
   1   2   8       52.50       41.38      5.33 o 
   2   2   8     1697.28     1462.64     21.51 o 
   3   2   8     1505.50     1536.16     24.94 o 
   4   2   8     1988.16     1941.33     31.79 o 
   5   2   8        6.36        8.33     10.41 o 
   6   2   8     1237.15     1238.16     56.51 o 
   7   2   8        1.67      -18.72     18.72 o 
   8   2   8      951.98      982.77    111.24 o 
   1   3   8      511.40      498.11     17.14 o 
   2   3   8      570.19      616.55     15.97 o 
   3   3   8       83.08      106.25      9.50 o 
   4   3   8      110.71      124.32     11.42 o 
   5   3   8      613.22      607.64     33.34 o 
   6   3   8      133.17      104.02     23.00 o 
   7   3   8       52.71       48.83     23.34 o 
   8   3   8       12.15       23.33     25.46 o 
   0   4   8    14132.17    14142.60    154.70 o 
   1   4   8       92.18       96.13      8.94 o 
   2   4   8    30473.04    29935.15    211.34 o 
   3   4   8        1.40       -0.94      6.43 o 
   4   4   8    13057.40    12839.35    134.97 o 
   5   4   8      336.56      338.26     29.78 o 
   6   4   8     4727.76     4539.14    109.71 o 
   7   4   8      436.29      462.70     45.79 o 
   8   4   8     1998.32     2060.98    107.02 o 
   1   5   8     2018.19     2163.14     33.12 o 
   2   5   8      366.07      405.02     16.41 o 
   3   5   8       56.46       76.71     10.71 o 
   4   5   8        9.02        2.68     11.16 o 
   5   5   8      278.34      281.20     27.29 o 
   6   5   8       92.50       98.96     25.34 o 
   7   5   8      274.37      343.44     39.39 o 
   8   5   8        3.90      -23.45     26.03 o 
   0   6   8    13484.93    13406.47    167.27 o 
   1   6   8     1174.53     1150.57     26.64 o 
   2   6   8    15751.46    15551.24    125.82 o 
   3   6   8      754.07      834.16     32.36 o 
   4   6   8     6447.65     6361.84     84.18 o 
   5   6   8      148.27      133.50     22.54 o 
   6   6   8     3091.99     3220.80    101.56 o 
   7   6   8      143.98      178.88     32.99 o 
   1   7   8     1972.70     2061.27     37.76 o 
   2   7   8       12.40        3.49      9.78 o 
   3   7   8       86.59       75.74     14.62 o 
   4   7   8      276.51      267.43     22.88 o 
   5   7   8        0.16        8.11     17.20 o 
   6   7   8       82.67       91.16     26.86 o 
   7   7   8      131.35       75.94     30.74 o 
   0   8   8     5260.35     5362.30    150.75 o 
   1   8   8     1186.60     1273.86     34.57 o 
   2   8   8     1787.69     1801.52     79.68 o 
   3   8   8      483.35      478.98     29.06 o 
   4   8   8      711.03      699.26     33.48 o 
   5   8   8      302.90      335.11     32.46 o 
   6   8   8     1273.98     1253.71     82.07 o 
   7   8   8       43.22       66.09     56.86 o 
   1   9   8       60.81       70.38     15.80 o 
   2   9   8      640.29      649.75     31.14 o 
   3   9   8      177.12      158.08     22.72 o 
   4   9   8        1.84        2.08     16.59 o 
   5   9   8       74.76       59.07     23.62 o 
   6   9   8       66.07       55.01     28.21 o 
   0  10   8      357.03      391.30     91.55 o 
   1  10   8      411.55      414.08     28.16 o 
   2  10   8       37.39       49.77     16.55 o 
   3  10   8        6.35       10.95     15.11 o 
   4  10   8       56.72       36.27     20.64 o 
   5  10   8       33.78        5.69     21.10 o 
   6  10   8        7.86       47.87     67.02 o 
   1  11   8      102.79       85.26     18.35 o 
   2  11   8       87.28       80.58     19.26 o 
   3  11   8      210.75      170.35     23.70 o 
   4  11   8      219.72      147.02     26.37 o 
   5  11   8      224.61      172.70     38.57 o 
   0  12   8      981.66     1119.98     81.46 o 
   1  12   8        1.76       24.77     19.96 o 
   2  12   8      922.18     1056.04     49.76 o 
   3  12   8      170.71      142.90     24.03 o 
   4  12   8      553.46      449.47     74.99 o 
   5  12   8       46.85       38.30     67.02 o 
   1  13   8      522.58      417.91     78.71 o 
   2  13   8        8.64       -5.55     21.04 o 
   3  13   8      288.69      288.61     55.48 o 
   4  13   8      121.30      -31.12    105.32 o 
   0  14   8     1510.98     1560.58    165.15 o 
   1  14   8        3.81      -30.74     46.65 o 
   2  14   8      701.47     1096.24    141.22 o 
   1   1   9    20803.37    20407.08    141.87 o 
   2   1   9      710.83      836.73     20.47 o 
   3   1   9    12116.07    11599.78    102.76 o 
   4   1   9     2112.48     2186.53     34.49 o 
   5   1   9     7155.49     6927.31    120.59 o 
   6   1   9      123.08       99.38     18.82 o 
   7   1   9     2152.36     2151.14     78.94 o 
   8   1   9        0.03       -2.43     31.92 o 
   0   2   9    11761.37    10734.73    124.66 o 
   1   2   9        6.84        7.14      4.65 o 
   2   2   9     1703.43     1947.38     25.21 o 
   3   2   9       30.90       33.64      7.85 o 
   4   2   9     1105.22     1071.67     33.07 o 
   5   2   9        5.94       20.84     12.57 o 
   6   2   9      214.88      211.08     28.03 o 
   7   2   9       68.14       50.61     22.20 o 
   8   2   9       17.96       64.10     36.56 o 
   1   3   9     7199.66     7372.19     67.84 o 
   2   3   9      463.57      461.28     18.28 o 
   3   3   9     4280.65     4325.26     47.43 o 
   4   3   9       90.48      121.50     11.28 o 
   5   3   9     1340.15     1346.83     56.51 o 
   6   3   9        4.30        3.13     18.99 o 
   7   3   9      251.12      269.34     33.77 o 
   8   3   9      114.79      153.97     31.65 o 
   0   4   9    13756.01    14243.44    266.36 o 
   1   4   9       38.68       64.47      8.10 o 
   2   4   9      658.87      680.68     23.32 o 
   3   4   9     1369.23     1463.15     26.84 o 
   4   4   9      902.85      855.43     30.72 o 
   5   4   9      606.16      561.00     38.60 o 
   6   4   9       44.35       10.12     19.69 o 
   7   4   9      495.85      597.48     51.29 o 
   8   4   9      127.41      132.49     31.45 o 
   1   5   9      261.60      226.41     17.02 o 
   2   5   9     1701.52     1781.80     29.41 o 
   3   5   9      643.53      666.98     23.76 o 
   4   5   9        4.05        5.68     12.50 o 
   5   5   9      411.73      454.08     32.85 o 
   6   5   9        4.18       -2.82     19.24 o 
   7   5   9      666.25      619.83     48.90 o 
   8   5   9      202.04      161.75     42.69 o 
   0   6   9     2391.35     2489.28     62.71 o 
   1   6   9       51.86       32.93      8.82 o 
   2   6   9      143.46      182.73     12.79 o 
   3   6   9      185.17      192.97     17.21 o 
   4   6   9      138.27      130.99     18.51 o 
   5   6   9      539.17      573.35     36.84 o 
   6   6   9     1613.53     1606.15     72.97 o 
   7   6   9      367.25      397.91     42.56 o 
   1   7   9     8635.81     8696.74     84.19 o 
   2   7   9       13.37       14.65     11.04 o 
   3   7   9     6905.40     6863.93     90.82 o 
   4   7   9     2237.33     2176.16     52.70 o 
   5   7   9     3246.09     3251.35     76.64 o 
   6   7   9       54.01       25.56     23.00 o 
   7   7   9      768.32      807.11     58.29 o 
   0   8   9     3532.93     3452.25     74.39 o 
   1   8   9       12.38       24.80     11.21 o 
   2   8   9     1988.72     1946.30     45.36 o 
   3   8   9      485.35      484.84     27.52 o 
   4   8   9     2134.90     2293.88     91.38 o 
   5   8   9       47.58       46.60     21.22 o 
   6   8   9       42.76       51.80     26.35 o 
   7   8   9      186.46      213.02     86.17 o 
   1   9   9    10337.47    10431.77    142.20 o 
   2   9   9      306.89      273.55     22.05 o 
   3   9   9     4824.29     4939.65     90.24 o 
   4   9   9       74.44       66.11     19.42 o 
   5   9   9     2688.42     2711.77    136.66 o 
   6   9   9       46.23       54.79     27.75 o 
   0  10   9     3123.02     3166.95    107.25 o 
   1  10   9      281.15      277.58     30.48 o 
   2  10   9      740.97      742.89     35.72 o 
   3  10   9       62.06       55.41     17.03 o 
   4  10   9       21.55        1.86     17.87 o 
   5  10   9        9.81       17.13     22.39 o 
   1  11   9      919.68      900.67     45.28 o 
   2  11   9      647.34      649.74     37.84 o 
   3  11   9     1610.53     1599.52     63.63 o 
   4  11   9       95.92      106.53     25.52 o 
   5  11   9     1046.23     1196.88     74.10 o 
   0  12   9      402.88      262.98     56.40 o 
   1  12   9       63.16       43.89     22.78 o 
   2  12   9     1117.58     1017.55     81.98 o 
   3  12   9      148.53      101.60     24.65 o 
   4  12   9      684.45      613.37    105.73 o 
   5  12   9      188.79      241.75     83.77 o 
   1  13   9     1047.73     1037.52    120.95 o 
   2  13   9        4.12       -7.98     21.99 o 
   3  13   9      724.51      685.37     99.25 o 
   4  13   9        0.05      -95.74     95.74 o 
   1  14   9        3.75      -33.51     55.05 o 
   2  14   9        0.51      -28.72     55.05 o 
   0   0  10    15441.96    14772.23    213.18 o 
   1   0  10      919.52      854.98     22.17 o 
   2   0  10     1669.00     1510.07     43.95 o 
   3   0  10     2167.17     2172.28     43.15 o 
   4   0  10       26.47       33.47     16.83 o 
   5   0  10      568.01      463.04     56.34 o 
   6   0  10       33.33       14.78     19.70 o 
   7   0  10      106.45        1.66     42.46 o 
   8   0  10      432.21      332.94     73.55 o 
   1   1  10      684.97      696.57     13.54 o 
   2   1  10     1405.61     1554.49     26.35 o 
   3   1  10     1647.94     1565.49     25.20 o 
   4   1  10        0.00       -8.39      8.39 o 
   5   1  10        0.12        8.23     12.39 o 
   6   1  10      532.13      474.00     32.36 o 
   7   1  10      129.73      104.14     26.03 o 
   8   1  10       76.44       21.28     35.81 o 
   0   2  10     7038.23     6829.09     83.09 o 
   1   2  10      582.41      521.67     14.14 o 
   2   2  10    11283.24    11223.18    109.58 o 
   3   2  10      244.96      224.92     11.85 o 
   4   2  10     8200.10     8311.02     93.14 o 
   5   2  10       44.88       49.70     14.12 o 
   6   2  10     1666.36     1678.40     90.37 o 
   7   2  10       17.56       -6.99     24.26 o 
   8   2  10      451.35      478.59     60.35 o 
   1   3  10     5976.44     6127.32     60.01 o 
   2   3  10     2818.62     3189.10     37.20 o 
   3   3  10     5717.70     5698.14     60.27 o 
   4   3  10      204.75      219.43     15.88 o 
   5   3  10      278.13      311.24     29.71 o 
   6   3  10       25.17       41.30     20.57 o 
   7   3  10      568.27      553.92     59.59 o 
   8   3  10        0.02      -15.84     23.31 o 
   0   4  10    37409.70    39760.37    426.84 o 
   1   4  10        0.97        1.21      5.95 o 
   2   4  10    19894.16    20147.75    151.63 o 
   3   4  10      243.08      256.53     17.67 o 
   4   4  10     4322.83     4546.66     92.36 o 
   5   4  10      785.38      804.71     47.35 o 
   6   4  10     1431.23     1406.83     64.01 o 
   7   4  10       14.78       11.83     24.71 o 
   8   4  10      154.48      200.54     35.85 o 
   1   5  10      852.67      923.50     23.46 o 
   2   5  10      225.35      251.82     13.86 o 
   3   5  10      121.09      101.35     12.20 o 
   4   5  10      327.24      312.07     22.73 o 
   5   5  10        0.73        9.83     18.31 o 
   6   5  10      358.15      373.84     53.70 o 
   7   5  10       78.07       83.50     28.66 o 
   8   5  10       29.04       55.10     43.13 o 
   0   6  10     3652.83     3689.35     74.43 o 
   1   6  10     2308.28     2293.15     44.53 o 
   2   6  10     2740.15     2751.90     40.98 o 
   3   6  10      591.48      659.83     35.82 o 
   4   6  10     1063.36     1096.77     45.21 o 
   5   6  10     2166.92     2098.16     92.63 o 
   6   6  10     1718.99     1812.96     76.31 o 
   7   6  10      301.82      296.26     39.69 o 
   1   7  10     6816.88     6916.16     75.31 o 
   2   7  10       20.72       17.37     12.10 o 
   3   7  10     6609.58     6656.21     93.72 o 
   4   7  10      990.74      859.19     38.22 o 
   5   7  10      985.82     1059.91     56.39 o 
   6   7  10      425.04      440.39     42.11 o 
   7   7  10      363.73      415.15     44.66 o 
   0   8  10     6330.14     6198.47    121.43 o 
   1   8  10      191.95      194.73     28.86 o 
   2   8  10     9671.57     9868.98    125.02 o 
   3   8  10      824.21      827.98     34.62 o 
   4   8  10     5495.82     5289.17     97.36 o 
   5   8  10      429.56      375.86     37.55 o 
   6   8  10      887.03      904.79     58.17 o 
   1   9  10     1576.79     1577.14     43.45 o 
   2   9  10      708.36      754.43     38.27 o 
   3   9  10      730.06      743.05     43.16 o 
   4   9  10        0.49       -0.82     17.31 o 
   5   9  10       29.12       42.77     26.45 o 
   6   9  10        0.06        8.05     26.16 o 
   0  10  10     6724.33     6858.21    168.18 o 
   1  10  10        0.28       -5.11     12.68 o 
   2  10  10     3135.89     3364.00     68.26 o 
   3  10  10      650.08      586.13     40.33 o 
   4  10  10     1473.49     1484.43     67.17 o 
   5  10  10       81.54       79.97     28.82 o 
   1  11  10      422.95      359.98     44.17 o 
   2  11  10        1.18        2.57     15.29 o 
   3  11  10      956.68      910.03     64.46 o 
   4  11  10        2.10      -12.90     20.59 o 
   0  12  10      300.23      291.72     55.01 o 
   1  12  10      639.31      629.86     50.79 o 
   2  12  10       55.21       54.30     19.60 o 
   3  12  10       46.64       14.98     21.33 o 
   4  12  10      229.45      292.89     49.07 o 
   1  13  10      927.37     1033.60     76.18 o 
   2  13  10       19.87        2.38     23.69 o 
   3  13  10       33.83       10.37     32.57 o 
   1  14  10       18.35      -52.66     52.66 o 
   2  14  10      495.90      567.27    107.71 o 
   1   1  11       36.84       23.32      5.07 o 
   2   1  11      567.01      560.90     17.18 o 
   3   1  11     1402.35     1303.50     27.45 o 
   4   1  11       16.06       12.47     10.85 o 
   5   1  11      739.58      715.50     33.48 o 
   6   1  11        0.25       -6.59     14.95 o 
   7   1  11      345.30      332.17     34.99 o 
   8   1  11      261.67      178.94     47.56 o 
   0   2  11    42124.79    43525.67    411.95 o 
   1   2  11      131.93      141.10      8.90 o 
   2   2  11     2532.54     2838.59     33.83 o 
   3   2  11       37.72       52.52      7.31 o 
   4   2  11     3354.99     3397.78     58.69 o 
   5   2  11       12.31       13.60     12.53 o 
   6   2  11     1375.91     1422.29     76.48 o 
   7   2  11      111.22      114.90     26.59 o 
   8   2  11      599.82      630.81     67.39 o 
   1   3  11     3322.70     3050.22     36.30 o 
   2   3  11     1990.65     2120.77     30.43 o 
   3   3  11     3610.10     3607.30     43.03 o 
   4   3  11       94.52       86.36     13.63 o 
   5   3  11     4264.37     4061.20     87.53 o 
   6   3  11       25.57       30.33     19.08 o 
   7   3  11     1612.78     1469.40     79.20 o 
   8   3  11      236.96      229.04     37.18 o 
   0   4  11     1690.88     1645.09     43.34 o 
   1   4  11       49.24       85.71      9.17 o 
   2   4  11      835.10      902.25     26.76 o 
   3   4  11       34.71       45.73      9.67 o 
   4   4  11     3028.18     2882.55     83.07 o 
   5   4  11      236.80      216.87     27.04 o 
   6   4  11       69.45       63.60     22.94 o 
   7   4  11       92.50       67.05     26.37 o 
   8   4  11       21.48       39.17     89.76 o 
   1   5  11    27346.63    28009.71    216.75 o 
   2   5  11      172.31      185.22     12.70 o 
   3   5  11    16200.84    16481.14    143.03 o 
   4   5  11      283.49      268.56     24.91 o 
   5   5  11     8697.34     8565.19    143.34 o 
   6   5  11        7.57       15.34     20.68 o 
   7   5  11     2405.04     2510.77     83.24 o 
   0   6  11     1228.69     1210.50     42.37 o 
   1   6  11      492.03      536.23     24.06 o 
   2   6  11      540.98      610.11     22.76 o 
   3   6  11      625.88      684.67     29.05 o 
   4   6  11      400.44      346.06     28.30 o 
   5   6  11      236.39      256.07     31.11 o 
   6   6  11       18.25        2.63     22.16 o 
   7   6  11       88.05       71.83     29.22 o 
   1   7  11     3032.67     3019.36     64.16 o 
   2   7  11      426.38      434.44     25.45 o 
   3   7  11     3856.25     3792.89     75.32 o 
   4   7  11      223.63      239.71     26.19 o 
   5   7  11     2332.18     2409.97     74.53 o 
   6   7  11      283.49      223.56     33.95 o 
   7   7  11     1434.89     1471.38     84.54 o 
   0   8  11      518.91      480.79     32.96 o 
   1   8  11       56.99       55.98     13.24 o 
   2   8  11       75.12       97.41     15.96 o 
   3   8  11       25.80       26.37     14.82 o 
   4   8  11     1618.15     1546.82     57.62 o 
   5   8  11        0.86      -19.86     19.86 o 
   6   8  11      434.34      409.97     50.95 o 
   1   9  11       17.03        9.55     13.19 o 
   2   9  11      478.19      399.76     35.08 o 
   3   9  11      147.37      132.56     21.07 o 
   4   9  11      209.15      210.48     27.81 o 
   5   9  11       33.24       24.01     26.09 o 
   6   9  11       40.26       54.10     41.11 o 
   0  10  11     2307.17     2409.14     87.63 o 
   1  10  11        0.02        6.84     13.39 o 
   2  10  11      347.79      315.43     32.93 o 
   3  10  11       39.47       49.20     19.56 o 
   4  10  11      152.59      163.02     27.83 o 
   5  10  11       47.61       21.81     25.23 o 
   1  11  11      984.10     1054.06     49.62 o 
   2  11  11      172.79      114.16     24.08 o 
   3  11  11      418.80      398.95     38.49 o 
   4  11  11      129.33      141.84     28.80 o 
   0  12  11      407.73      288.79     83.71 o 
   1  12  11       37.76        8.79     20.59 o 
   2  12  11       61.07       46.09     21.93 o 
   3  12  11       62.13       37.86     25.99 o 
   4  12  11        0.59       -9.47     31.96 o 
   1  13  11      986.01     1031.95     71.12 o 
   2  13  11       42.23       -4.47     27.61 o 
   3  13  11      724.75      699.71    172.26 o 
   1  14  11        0.89       -4.79     55.05 o 
   0   0  12    13514.93    12704.81    193.51 o 
   1   0  12      187.76      206.19     12.76 o 
   2   0  12    22618.87    22332.93    282.92 o 
   3   0  12     1076.02     1048.95     58.39 o 
   4   0  12    19821.42    20021.02    277.23 o 
   5   0  12       29.46        8.37     19.43 o 
   6   0  12     5129.71     4770.97    145.39 o 
   7   0  12     1260.22     1338.11    319.54 o 
   8   0  12     1399.55     1322.94    349.46 o 
   1   1  12     5483.14     5936.16     52.71 o 
   2   1  12     4707.33     5067.09     57.64 o 
   3   1  12     1002.47     1054.25     51.29 o 
   4   1  12      177.25      196.54     20.55 o 
   5   1  12     1954.94     1957.28     65.48 o 
   6   1  12      218.61      248.02     26.64 o 
   7   1  12      424.05      442.20     55.93 o 
   8   1  12       21.57       19.62     35.81 o 
   0   2  12    65581.12    69180.21    711.77 o 
   1   2  12      363.24      366.45     13.14 o 
   2   2  12    23950.44    24288.59    191.98 o 
   3   2  12      577.77      641.85     23.96 o 
   4   2  12     3001.45     2972.34     55.63 o 
   5   2  12       13.81       -3.68     12.05 o 
   6   2  12     1279.89     1179.53     90.09 o 
   7   2  12       15.41       11.77     22.34 o 
   8   2  12      502.16      579.06     65.62 o 
   1   3  12     9499.36    10829.29     93.35 o 
   2   3  12     2084.63     2401.55     32.04 o 
   3   3  12     1829.47     2006.61     33.67 o 
   4   3  12      377.87      367.15     23.69 o 
   5   3  12     1172.20     1036.91     55.13 o 
   6   3  12      144.17      125.67     30.52 o 
   7   3  12       45.28       43.21     25.03 o 
   8   3  12       29.43       34.89     34.55 o 
   0   4  12      172.09      258.92     18.79 o 
   1   4  12      194.25      205.81     13.35 o 
   2   4  12      118.25       85.78      9.65 o 
   3   4  12     1043.73     1135.03     29.25 o 
   4   4  12      187.67      190.68     23.49 o 
   5   4  12       15.47       14.13     17.26 o 
   6   4  12      189.51      224.05     30.23 o 
   7   4  12      183.86      191.46     38.91 o 
   8   4  12      242.25      365.69     66.84 o 
   1   5  12      637.94      755.75     22.45 o 
   2   5  12      440.70      498.97     26.58 o 
   3   5  12        2.00       13.82     11.23 o 
   4   5  12      615.69      579.40     38.72 o 
   5   5  12        0.02       20.90     19.12 o 
   6   5  12      204.19      223.49     32.25 o 
   7   5  12       31.88       30.76     26.15 o 
   0   6  12      452.15      458.20     28.86 o 
   1   6  12     1282.37     1375.53     29.99 o 
   2   6  12      810.23      874.28     30.52 o 
   3   6  12        0.01        3.61     13.58 o 
   4   6  12      311.04      305.31     27.75 o 
   5   6  12      650.85      673.36     46.36 o 
   6   6  12       75.73       84.64     27.48 o 
   7   6  12       91.09       43.57     28.63 o 
   1   7  12       43.28       48.71     10.70 o 
   2   7  12      768.92      784.46     42.95 o 
   3   7  12       16.64       14.39     14.48 o 
   4   7  12       35.02       41.98     17.76 o 
   5   7  12      249.49      250.51     32.97 o 
   6   7  12       64.84       89.85     28.13 o 
   7   7  12       33.13       78.99     71.81 o 
   0   8  12    10013.08    10338.27    151.32 o 
   1   8  12      156.75      151.29     19.32 o 
   2   8  12     3721.05     3695.70     82.67 o 
   3   8  12      109.26       98.08     18.71 o 
   4   8  12     1246.78     1262.03     71.23 o 
   5   8  12        5.60      -20.04     20.04 o 
   6   8  12     1488.50     1518.96    125.06 o 
   1   9  12     1107.57     1047.83     48.78 o 
   2   9  12       56.72       37.47     15.13 o 
   3   9  12     1253.88     1209.57     66.91 o 
   4   9  12      150.78      172.72     27.33 o 
   5   9  12      626.26      582.10     52.56 o 
   0  10  12     4783.11     5194.06    237.54 o 
   1  10  12       99.95      134.46     19.89 o 
   2  10  12     5882.27     6016.97    100.40 o 
   3  10  12       18.74        7.47     17.41 o 
   4  10  12     4147.24     4133.34    111.19 o 
   5  10  12        0.42        0.88     24.35 o 
   1  11  12      163.47      169.72     25.77 o 
   2  11  12      144.02      124.01     21.82 o 
   3  11  12       92.67      121.76     27.96 o 
   4  11  12      113.55      114.08     26.90 o 
   0  12  12      826.62      813.73     71.82 o 
   1  12  12       61.72       49.71     23.76 o 
   2  12  12      946.04      973.49     58.18 o 
   3  12  12      139.94       80.49     28.51 o 
   4  12  12      376.16      504.67    125.66 o 
   1  13  12       56.76       57.81     26.91 o 
   2  13  12       10.29       -0.31     32.23 o 
   3  13  12       36.41       70.52     48.78 o 
   1   1  13    14105.29    14719.92    116.23 o 
   2   1  13      430.86      455.98     20.45 o 
   3   1  13    11984.02    12250.56    130.57 o 
   4   1  13        6.05       -2.87      9.65 o 
   5   1  13     5523.54     5448.52     84.90 o 
   6   1  13       19.85       29.84     17.86 o 
   7   1  13     1913.07     1760.15     96.83 o 
   8   1  13       49.62       35.74     37.91 o 
   0   2  13        9.08       14.95     11.55 o 
   1   2  13      298.76      344.54     13.22 o 
   2   2  13     8347.33     8068.90     79.40 o 
   3   2  13      451.82      455.05     19.54 o 
   4   2  13      133.16      107.94     15.87 o 
   5   2  13     1058.50     1080.26     41.74 o 
   6   2  13      650.59      690.89     45.72 o 
   7   2  13      423.57      401.56     39.19 o 
   8   2  13      385.12      288.22     93.35 o 
   1   3  13      336.49      533.73     18.04 o 
   2   3  13      220.66      226.39     11.73 o 
   3   3  13       21.33       31.83     10.09 o 
   4   3  13      307.73      328.61     22.84 o 
   5   3  13      479.27      509.89     38.67 o 
   6   3  13       50.33       38.75     21.43 o 
   7   3  13      586.68      603.65     47.71 o 
   8   3  13       73.19       52.43     44.26 o 
   0   4  13      138.64      137.27     15.99 o 
   1   4  13       41.79       36.67      7.88 o 
   2   4  13     4269.99     4390.25     49.98 o 
   3   4  13       88.20       89.39     13.26 o 
   4   4  13      292.22      320.73     38.81 o 
   5   4  13      267.15      231.92     28.56 o 
   6   4  13        4.73       15.63     20.74 o 
   7   4  13      386.69      355.12     40.56 o 
   8   4  13      123.30       40.69     74.20 o 
   1   5  13     4338.09     4160.43     50.15 o 
   2   5  13       74.38       45.59      9.89 o 
   3   5  13     4268.64     4358.58     59.98 o 
   4   5  13     2988.66     3126.91     78.12 o 
   5   5  13     3377.43     3350.90     96.28 o 
   6   5  13     1228.59     1176.73     71.87 o 
   7   5  13      975.54     1133.65     81.47 o 
   0   6  13      121.88      121.66     20.34 o 
   1   6  13        0.31        5.26      8.30 o 
   2   6  13     4725.06     4713.20     80.78 o 
   3   6  13        4.59        6.85     12.90 o 
   4   6  13     1877.37     1853.89     79.08 o 
   5   6  13        4.79        7.61     18.74 o 
   6   6  13        8.25       19.06     22.96 o 
   7   6  13       34.01       13.15     30.74 o 
   1   7  13     2150.21     2162.29     39.34 o 
   2   7  13      355.05      362.57     21.01 o 
   3   7  13      976.92      956.94     42.03 o 
   4   7  13      517.06      483.45     44.05 o 
   5   7  13      266.88      223.82     31.59 o 
   6   7  13       21.58       33.23     23.93 o 
   0   8  13       30.01       30.72     16.71 o 
   1   8  13      248.14      217.41     25.45 o 
   2   8  13      376.36      368.07     32.51 o 
   3   8  13     1007.81      985.98     49.88 o 
   4   8  13      239.62      221.69     29.99 o 
   5   8  13      398.01      376.94     40.00 o 
   6   8  13     1031.01      995.51     62.18 o 
   1   9  13      471.58      461.07     39.01 o 
   2   9  13      368.62      375.76     40.77 o 
   3   9  13       12.74        9.96     16.29 o 
   4   9  13        3.17       13.19     21.10 o 
   5   9  13      118.41      122.92     30.92 o 
   0  10  13       65.95       39.21     42.58 o 
   1  10  13       42.61       45.53     16.24 o 
   2  10  13      541.12      478.13     34.21 o 
   3  10  13       63.92       70.86     21.84 o 
   4  10  13      896.88      879.41     67.42 o 
   5  10  13       65.84       26.24     27.12 o 
   1  11  13     3705.87     3652.57     80.13 o 
   2  11  13      557.48      510.73     37.78 o 
   3  11  13     2202.25     2004.22    133.96 o 
   4  11  13       96.75      109.71     35.79 o 
   0  12  13     2050.61     1880.97    157.19 o 
   1  12  13       47.29       34.31     22.73 o 
   2  12  13      537.35      464.65     61.44 o 
   3  12  13      293.40      267.20     36.07 o 
   1  13  13      863.56      764.45     77.11 o 
   2  13  13        5.68       21.48     42.19 o 
   3  13  13      610.36      734.81    124.46 o 
   0   0  14     1182.32     1078.39     55.55 o 
   1   0  14      160.44      170.69     12.95 o 
   2   0  14     3029.48     3069.94     70.71 o 
   3   0  14      148.86      135.45     21.81 o 
   4   0  14       14.73       21.58     17.52 o 
   5   0  14     1650.17     1683.88     66.31 o 
   6   0  14       93.17       70.25     25.38 o 
   7   0  14        0.30      -14.77     51.46 o 
   1   1  14        6.98       -0.49      5.09 o 
   2   1  14      205.11      237.42     17.15 o 
   3   1  14      952.48     1030.83     34.47 o 
   4   1  14        5.07        7.54     11.66 o 
   5   1  14        0.37       21.26     14.31 o 
   6   1  14      508.85      512.26     36.58 o 
   7   1  14       52.44       58.36     25.11 o 
   0   2  14     1338.66     1188.90     34.67 o 
   1   2  14      847.48      872.67     18.82 o 
   2   2  14     5379.23     5317.24     66.46 o 
   3   2  14      213.90      197.94     19.20 o 
   4   2  14     4563.32     4492.54     72.37 o 
   5   2  14      169.90      110.58     18.68 o 
   6   2  14     1583.60     1387.03     77.07 o 
   7   2  14      142.60       89.44     29.26 o 
   1   3  14     1110.09     1110.58     23.15 o 
   2   3  14     2025.82     2139.49     31.95 o 
   3   3  14       21.62       13.47     11.29 o 
   4   3  14      249.45      215.84     19.99 o 
   5   3  14      937.64      904.93     51.56 o 
   6   3  14      196.25      178.55     28.66 o 
   7   3  14      173.32      135.89     29.38 o 
   8   3  14      197.84      121.60     51.60 o 
   0   4  14    20190.92    20183.67    230.66 o 
   1   4  14      182.85      154.90     11.47 o 
   2   4  14     6732.51     6006.88     72.74 o 
   3   4  14       25.54       22.52     10.56 o 
   4   4  14     4155.65     4165.19     77.48 o 
   5   4  14      996.59     1044.31     78.14 o 
   6   4  14     2331.73     2355.43     75.90 o 
   7   4  14        4.72      -20.73     23.34 o 
   8   4  14      418.52      478.71    112.50 o 
   1   5  14     1931.76     2190.90     37.54 o 
   2   5  14       61.52       72.30     10.47 o 
   3   5  14     1617.38     1647.24     47.65 o 
   4   5  14       61.78       42.58     19.91 o 
   5   5  14      117.19      141.09     30.86 o 
   6   5  14       27.82       18.04     22.42 o 
   7   5  14      263.71      288.67     39.20 o 
   0   6  14     5657.98     5786.08    102.17 o 
   1   6  14       47.96       33.66      9.80 o 
   2   6  14     2293.30     2240.33     41.02 o 
   3   6  14     3087.13     2978.60     65.17 o 
   4   6  14     1451.36     1419.94     76.00 o 
   5   6  14      806.40      818.35     51.85 o 
   6   6  14      755.88      743.48     53.05 o 
   7   6  14      339.29      376.95     55.89 o 
   1   7  14     4115.45     4145.88     55.46 o 
   2   7  14     1253.65     1294.19     35.99 o 
   3   7  14     1695.78     1738.22     56.15 o 
   4   7  14      239.14      222.57     29.79 o 
   5   7  14     1076.47      959.05     64.03 o 
   6   7  14      280.97      303.07     48.06 o 
   0   8  14      763.95      651.17     68.69 o 
   1   8  14      563.05      524.51     25.83 o 
   2   8  14      169.61      114.31     21.84 o 
   3   8  14       22.31       16.04     17.36 o 
   4   8  14      539.61      616.23     46.02 o 
   5   8  14       78.11       77.37     30.74 o 
   6   8  14        7.59       15.47     29.54 o 
   1   9  14      406.33      386.22     26.98 o 
   2   9  14      690.69      646.44     55.39 o 
   3   9  14       96.63      108.07     22.78 o 
   4   9  14       58.94       69.49     25.04 o 
   5   9  14        7.79        2.27     26.45 o 
   0  10  14     2121.97     1976.92    152.70 o 
   1  10  14      292.77      272.92     26.80 o 
   2  10  14      783.64      696.57     64.68 o 
   3  10  14        6.40       16.65     20.04 o 
   4  10  14       88.79       58.04     27.54 o 
   5  10  14        6.46      -28.42     49.26 o 
   1  11  14      631.57      631.79     50.97 o 
   2  11  14       88.07       82.44     22.32 o 
   3  11  14      416.88      450.01     41.04 o 
   4  11  14      244.79      317.44     46.29 o 
   0  12  14      218.91      169.46     41.76 o 
   1  12  14      112.90      122.54     27.11 o 
   2  12  14       37.28       -3.90     22.44 o 
   3  12  14       10.72       18.68     27.98 o 
   1  13  14       24.15       30.16     31.47 o 
   2  13  14        3.40       39.15     52.31 o 
   1   1  15    13382.00    12841.52    107.94 o 
   2   1  15      830.42      769.35     33.73 o 
   3   1  15    13665.69    13483.70    143.21 o 
   4   1  15      378.05      376.41     25.58 o 
   5   1  15     3250.28     3160.82     72.13 o 
   6   1  15        7.01        9.55     17.51 o 
   7   1  15     2105.41     1803.80    153.57 o 
   0   2  15     4478.29     4100.23     63.61 o 
   1   2  15      340.63      382.46     14.46 o 
   2   2  15       52.96       68.40     10.09 o 
   3   2  15       54.55       48.84     12.57 o 
   4   2  15      551.63      552.43     29.72 o 
   5   2  15      125.52       98.11     20.69 o 
   6   2  15      228.15      213.74     39.61 o 
   7   2  15      166.20      108.59     28.84 o 
   1   3  15     3279.58     3128.97     41.13 o 
   2   3  15       40.33       39.80      9.32 o 
   3   3  15      403.44      431.05     24.99 o 
   4   3  15      390.83      384.59     25.78 o 
   5   3  15     1211.80     1176.28     66.90 o 
   6   3  15       20.11       -1.14     19.72 o 
   7   3  15      191.62      191.94     33.27 o 
   8   3  15      237.87      197.77     56.53 o 
   0   4  15      201.69      179.48     17.96 o 
   1   4  15       80.31       73.25      9.76 o 
   2   4  15      155.60      172.84     13.77 o 
   3   4  15       26.76       29.67     12.69 o 
   4   4  15      413.03      446.07     30.17 o 
   5   4  15      165.19      154.22     25.74 o 
   6   4  15      386.54      342.41     36.96 o 
   7   4  15      186.52      179.61     33.57 o 
   1   5  15      984.39      928.84     28.26 o 
   2   5  15      105.71      104.39     12.80 o 
   3   5  15       37.89       38.63     13.82 o 
   4   5  15      577.51      590.10     40.94 o 
   5   5  15       81.38       71.78     23.01 o 
   6   5  15      297.47      360.03     40.13 o 
   7   5  15       43.45       53.42     27.09 o 
   0   6  15     1589.20     1352.81     50.84 o 
   1   6  15      605.43      583.20     23.75 o 
   2   6  15      979.68      985.86     37.65 o 
   3   6  15       81.56       96.49     18.90 o 
   4   6  15      289.73      321.88     34.24 o 
   5   6  15       69.41       50.53     26.23 o 
   6   6  15       17.71       20.24     25.37 o 
   7   6  15       11.34       93.35     69.41 o 
   1   7  15       16.81       26.26     10.73 o 
   2   7  15      169.39      200.32     20.22 o 
   3   7  15     1363.12     1279.19     56.88 o 
   4   7  15       89.22       91.72     24.32 o 
   5   7  15      400.72      476.63     48.83 o 
   6   7  15       36.41       35.54     25.77 o 
   0   8  15      351.42      376.89     34.83 o 
   1   8  15      779.47      719.08     33.61 o 
   2   8  15        0.86        2.55     14.98 o 
   3   8  15      417.88      435.15     33.14 o 
   4   8  15      203.54      221.30     30.77 o 
   5   8  15      103.84       89.36     28.43 o 
   6   8  15        3.08       -9.57     47.10 o 
   1   9  15     5288.18     5570.92    132.82 o 
   2   9  15        0.17      -10.27     15.28 o 
   3   9  15     2296.48     2368.89    106.41 o 
   4   9  15      132.15      123.53     28.33 o 
   5   9  15      583.62      692.81     58.14 o 
   0  10  15      250.36      262.73     40.77 o 
   1  10  15        1.59      -11.61     14.97 o 
   2  10  15       86.73       92.89     21.92 o 
   3  10  15      322.68      331.01     40.66 o 
   4  10  15       30.63       69.15     26.31 o 
   1  11  15     2763.73     2837.05     71.47 o 
   2  11  15       18.78       -3.49     19.61 o 
   3  11  15     1758.55     1737.28     70.17 o 
   4  11  15        0.26       13.76     35.85 o 
   0  12  15       94.70       59.12     47.33 o 
   1  12  15       35.32       10.63     25.89 o 
   2  12  15       40.79       64.80     26.31 o 
   3  12  15        1.58      -12.63     30.71 o 
   1  13  15      415.40      319.42     96.33 o 
   2  13  15        7.25       32.38     50.43 o 
   0   0  16      687.17      666.95     42.68 o 
   1   0  16      920.89     1052.18     28.13 o 
   2   0  16     8417.42     7884.79    133.61 o 
   3   0  16      140.75      124.30     22.76 o 
   4   0  16     5999.59     5642.64    119.86 o 
   5   0  16     1483.96     1491.88     71.51 o 
   6   0  16     2526.55     2485.85     86.29 o 
   7   0  16       65.18       41.60     44.93 o 
   1   1  16     2076.53     2073.07     31.39 o 
   2   1  16      334.18      318.20     20.59 o 
   3   1  16     2266.99     2256.19     47.87 o 
   4   1  16       37.45       29.48     13.48 o 
   5   1  16      563.16      515.30     34.06 o 
   6   1  16      164.24      163.11     25.16 o 
   7   1  16      200.56      173.17     34.94 o 
   0   2  16     3302.70     3160.08     54.90 o 
   1   2  16      614.22      630.45     17.96 o 
   2   2  16     3350.15     3153.89     53.73 o 
   3   2  16      132.33       99.03     15.36 o 
   4   2  16     1474.45     1434.56     45.61 o 
   5   2  16      263.61      280.16     24.99 o 
   6   2  16     1584.34     1582.21     72.98 o 
   7   2  16       41.43       69.03     27.36 o 
   1   3  16     1991.34     2048.30     33.13 o 
   2   3  16      138.89      183.34     15.88 o 
   3   3  16     2009.98     1906.66     44.52 o 
   4   3  16        0.01        4.05     12.99 o 
   5   3  16      835.96      906.60     57.09 o 
   6   3  16        3.04       19.43     20.98 o 
   7   3  16      755.28      838.31     56.53 o 
   0   4  16     3158.85     3284.11     61.28 o 
   1   4  16        6.37       -4.71      7.59 o 
   2   4  16     1482.70     1450.05     37.09 o 
   3   4  16      249.06      235.81     20.31 o 
   4   4  16     2146.54     2095.63     55.21 o 
   5   4  16        0.04       -2.11     19.24 o 
   6   4  16     1013.25      872.21     54.88 o 
   7   4  16       23.91       -9.57     23.50 o 
   1   5  16       58.15       47.76     10.55 o 
   2   5  16      315.76      320.99     19.68 o 
   3   5  16        0.39        8.72     12.55 o 
   4   5  16        0.00        5.93     17.77 o 
   5   5  16       29.38       46.37     22.32 o 
   6   5  16        0.57       -8.84     22.10 o 
   7   5  16       16.01        1.79     31.54 o 
   0   6  16      165.78      162.17     20.71 o 
   1   6  16      178.26      194.22     14.95 o 
   2   6  16      259.09      259.25     19.27 o 
   3   6  16       92.95       84.87     22.13 o 
   4   6  16     1713.02     1673.50     80.75 o 
   5   6  16      166.76      167.24     30.21 o 
   6   6  16      361.09      373.06     41.41 o 
   1   7  16      637.88      601.90     32.96 o 
   2   7  16      144.18      145.78     18.40 o 
   3   7  16      401.68      405.39     36.37 o 
   4   7  16        0.21        0.84     19.11 o 
   5   7  16        1.53       10.32     22.25 o 
   6   7  16        8.48       -5.29     23.38 o 
   0   8  16     4488.56     4647.03    107.60 o 
   1   8  16       19.91       27.41     13.45 o 
   2   8  16     2303.34     2282.18     86.51 o 
   3   8  16       75.18       91.70     24.82 o 
   4   8  16     1045.66     1106.72     61.01 o 
   5   8  16       17.12       16.65     24.00 o 
   1   9  16     2891.38     2906.98     60.04 o 
   2   9  16      319.82      283.29     28.89 o 
   3   9  16     2179.88     2350.68    174.30 o 
   4   9  16      297.57      249.59     34.72 o 
   5   9  16      525.01      543.05     60.12 o 
   0  10  16     1410.11     1578.27    169.01 o 
   1  10  16       39.16       29.18     18.49 o 
   2  10  16     2119.48     2203.41     65.03 o 
   3  10  16      158.26      180.94     32.08 o 
   4  10  16     1652.41     1616.80    102.58 o 
   1  11  16        0.11        1.58     20.32 o 
   2  11  16        2.93       24.16     22.06 o 
   3  11  16      172.44      194.49     35.03 o 
   4  11  16        0.06      -28.72     52.66 o 
   0  12  16      941.96      876.47    136.81 o 
   1  12  16      106.66       95.99     30.43 o 
   2  12  16     1240.07     1303.93     99.39 o 
   3  12  16       69.94      114.36     49.91 o 
   1  13  16      109.16       80.19     48.75 o 
   1   1  17     3181.78     3054.93     40.63 o 
   2   1  17       93.66       87.26     13.85 o 
   3   1  17     2212.89     2246.47     51.13 o 
   4   1  17        2.54      -12.46     12.46 o 
   5   1  17      162.83      167.42     21.69 o 
   6   1  17       26.16       10.85     18.97 o 
   7   1  17      177.85      130.32     33.05 o 
   0   2  17     1953.52     1878.81     41.73 o 
   1   2  17       67.17       78.34      9.00 o 
   2   2  17      437.23      453.51     24.29 o 
   3   2  17     1213.40     1177.66     53.48 o 
   4   2  17      118.68       98.76     19.79 o 
   5   2  17       88.08       96.08     18.63 o 
   6   2  17        8.57       34.96     23.56 o 
   7   2  17      322.44      307.28     42.95 o 
   1   3  17    11985.89    11722.17    110.08 o 
   2   3  17      161.71      154.33     16.36 o 
   3   3  17     3221.23     3069.27     63.57 o 
   4   3  17        0.44       -0.26     12.65 o 
   5   3  17     1307.98     1229.02     59.81 o 
   6   3  17       84.72       90.98     25.95 o 
   7   3  17      475.03      479.48     45.08 o 
   0   4  17        3.02        3.85     11.86 o 
   1   4  17      203.35      209.96     15.37 o 
   2   4  17      476.72      421.91     23.90 o 
   3   4  17      153.41      201.96     20.15 o 
   4   4  17       16.39        9.69     15.14 o 
   5   4  17       30.66       43.77     22.29 o 
   6   4  17        0.95       -4.56     21.67 o 
   7   4  17      170.46      170.59     36.65 o 
   1   5  17    10001.28    10201.82     95.53 o 
   2   5  17      117.06      118.53     15.10 o 
   3   5  17     6556.18     6691.42     94.93 o 
   4   5  17        4.86        5.90     18.08 o 
   5   5  17     4492.06     4397.30    104.19 o 
   6   5  17       24.22       42.53     26.68 o 
   7   5  17      955.30      685.33     94.54 o 
   0   6  17      198.18      197.63     21.99 o 
   1   6  17      144.53      169.69     15.79 o 
   2   6  17      233.76      255.66     20.33 o 
   3   6  17      490.89      448.62     36.57 o 
   4   6  17       13.49       -1.93     18.91 o 
   5   6  17       14.13        3.37     21.70 o 
   6   6  17      134.35      177.36     34.17 o 
   1   7  17    10212.98    10536.15    143.93 o 
   2   7  17       38.53       43.79     15.33 o 
   3   7  17     3678.99     3894.03     91.56 o 
   4   7  17      285.15      334.32     35.80 o 
   5   7  17     1248.15     1304.28     69.30 o 
   6   7  17        0.59        8.25     24.79 o 
   0   8  17      157.31      137.04     34.07 o 
   1   8  17       25.88       18.30     13.60 o 
   2   8  17      485.25      462.26     33.42 o 
   3   8  17      328.54      333.48     35.56 o 
   4   8  17       59.41       92.31     26.78 o 
   5   8  17        1.29       49.75     26.27 o 
   1   9  17      202.76      214.28     24.66 o 
   2   9  17       26.09       18.81     18.39 o 
   3   9  17     1027.25     1016.48     69.93 o 
   4   9  17       18.55       46.08     25.34 o 
   5   9  17      239.83      200.45     41.23 o 
   0  10  17        6.48       24.62     26.76 o 
   1  10  17      308.71      295.15     31.09 o 
   2  10  17       13.16       19.26     19.96 o 
   3  10  17        9.35      -17.22     22.38 o 
   4  10  17       60.22       44.10     27.52 o 
   1  11  17      174.18      208.05     30.11 o 
   2  11  17       17.29       43.81     22.62 o 
   3  11  17       42.23       24.02     27.78 o 
   0  12  17        0.34       -0.57     32.98 o 
   1  12  17       43.75       33.99     28.17 o 
   2  12  17       30.36       28.45     31.55 o 
   3  12  17      253.87      401.73    118.48 o 
   1  13  17     1945.09     2290.19    236.96 o 
   0   0  18     2672.53     2462.56     68.74 o 
   1   0  18       69.45       64.54     13.35 o 
   2   0  18    16797.97    16416.34    233.44 o 
   3   0  18      338.82      268.88     31.70 o 
   4   0  18     5219.29     4842.39    113.29 o 
   5   0  18        0.53       15.02     21.41 o 
   6   0  18     1631.33     1662.68    137.84 o 
   7   0  18      330.75      398.06    110.10 o 
   1   1  18        9.28       33.30      9.24 o 
   2   1  18        0.30        0.92     10.48 o 
   3   1  18       67.67      115.49     16.65 o 
   4   1  18      924.34      959.94     41.73 o 
   5   1  18      100.49      109.01     19.62 o 
   6   1  18      195.65      170.51     25.96 o 
   7   1  18        8.78       14.94     27.25 o 
   0   2  18     2501.07     2352.00     48.33 o 
   1   2  18        0.01       -1.10      7.43 o 
   2   2  18     4549.58     4449.12     68.61 o 
   3   2  18      269.86      244.29     24.44 o 
   4   2  18     3028.23     2992.07     66.72 o 
   5   2  18        0.03       40.40     16.85 o 
   6   2  18     2608.47     2519.30    111.16 o 
   7   2  18       16.08       15.48     24.91 o 
   1   3  18     1598.80     1470.68     36.07 o 
   2   3  18       23.85       30.19     12.25 o 
   3   3  18      313.21      296.05     25.66 o 
   4   3  18      106.02      100.56     18.17 o 
   5   3  18      955.62      981.57     54.64 o 
   6   3  18        9.41        6.01     22.94 o 
   7   3  18      289.85      332.83     40.90 o 
   0   4  18     6976.12     7497.37    106.51 o 
   1   4  18       73.37       58.58     10.77 o 
   2   4  18      854.88      900.75     35.97 o 
   3   4  18       18.79       41.17     14.05 o 
   4   4  18     2000.77     1982.93     56.04 o 
   5   4  18       46.38       31.55     22.12 o 
   6   4  18     1454.06     1521.53     82.78 o 
   7   4  18      272.43      352.40    100.53 o 
   1   5  18      143.23      195.74     15.91 o 
   2   5  18      429.80      449.03     28.15 o 
   3   5  18      808.79      910.99     38.84 o 
   4   5  18       88.77       81.29     23.31 o 
   5   5  18       18.68       22.38     22.04 o 
   6   5  18       32.08       57.48     26.77 o 
   0   6  18     1112.63     1124.70     47.77 o 
   1   6  18      280.90      275.60     19.12 o 
   2   6  18      347.96      411.03     26.33 o 
   3   6  18      226.44      192.62     31.04 o 
   4   6  18     1052.42     1061.68     57.31 o 
   5   6  18       62.17        9.44     23.53 o 
   6   6  18      141.45      131.22     32.97 o 
   1   7  18     1301.60     1369.47     63.27 o 
   2   7  18       93.26       95.64     17.64 o 
   3   7  18      594.23      588.28     43.60 o 
   4   7  18       34.06       49.02     23.52 o 
   5   7  18      257.48      246.42     35.86 o 
   0   8  18      729.59      727.40     73.74 o 
   1   8  18       93.49       93.28     17.10 o 
   2   8  18     2254.64     2454.20    108.23 o 
   3   8  18       39.64       29.62     22.20 o 
   4   8  18     2145.84     2315.97     82.24 o 
   5   8  18      118.93      127.72     32.63 o 
   1   9  18       67.91       75.57     23.17 o 
   2   9  18      197.95      251.49     28.65 o 
   3   9  18      366.29      307.61     41.22 o 
   4   9  18       65.61       66.00     28.28 o 
   0  10  18     3074.35     3212.49    148.85 o 
   1  10  18      113.03      115.57     23.21 o 
   2  10  18     2429.47     2436.02     71.31 o 
   3  10  18      122.04      123.78     29.83 o 
   4  10  18     1101.63     1009.41     81.53 o 
   1  11  18      416.40      375.87     46.78 o 
   2  11  18        4.87       12.07     21.88 o 
   3  11  18     1025.81     1106.01     81.02 o 
   0  12  18     2192.34     2521.76    143.19 o 
   1  12  18        0.94       -1.28     27.01 o 
   2  12  18     1349.74     1417.22    114.02 o 
   1   1  19    11162.62    11064.59    120.12 o 
   2   1  19      645.79      618.65     29.13 o 
   3   1  19    11833.81    11713.16    135.97 o 
   4   1  19      107.57       96.31     18.24 o 
   5   1  19     1904.12     1941.45     73.70 o 
   6   1  19       89.78       82.79     22.88 o 
   7   1  19     1253.79     1234.71    138.07 o 
   0   2  19     1904.91     1741.81     59.23 o 
   1   2  19      187.61      221.27     15.98 o 
   2   2  19     2161.87     1975.81     53.83 o 
   3   2  19      107.07      109.35     17.78 o 
   4   2  19      420.49      418.64     35.00 o 
   5   2  19      271.90      256.79     25.42 o 
   6   2  19      717.05      772.45     77.07 o 
   7   2  19      262.13      230.28     36.60 o 
   1   3  19     8804.61     8994.87    104.17 o 
   2   3  19       32.54       38.59     12.98 o 
   3   3  19     1891.43     1904.99     47.83 o 
   4   3  19        0.52       19.80     14.50 o 
   5   3  19     2512.35     2529.07     76.09 o 
   6   3  19       66.80       50.59     26.25 o 
   7   3  19      542.29      509.70     74.96 o 
   0   4  19       85.69       90.64     17.02 o 
   1   4  19      173.71      176.99     16.68 o 
   2   4  19     1140.03     1149.25     41.02 o 
   3   4  19      242.02      238.48     21.86 o 
   4   4  19      524.66      572.31     36.37 o 
   5   4  19       12.29      -19.25     19.25 o 
   6   4  19      420.25      492.07     54.06 o 
   7   4  19       10.82       62.36     46.52 o 
   1   5  19     2747.05     2664.92     52.21 o 
   2   5  19      103.25       64.81     14.79 o 
   3   5  19      195.70      226.77     24.81 o 
   4   5  19       79.06       65.48     22.97 o 
   5   5  19      392.40      431.11     42.04 o 
   6   5  19       10.75       23.73     25.19 o 
   0   6  19      305.61      305.65     26.80 o 
   1   6  19      450.65      488.65     25.34 o 
   2   6  19      198.08      185.19     24.40 o 
   3   6  19       10.73       -5.24     17.87 o 
   4   6  19       99.02       87.18     25.06 o 
   5   6  19      153.86      189.49     32.42 o 
   6   6  19       85.36       74.47     30.43 o 
   1   7  19      965.07      991.86     38.67 o 
   2   7  19        0.44       -4.35     15.09 o 
   3   7  19     3498.96     3438.03     98.38 o 
   4   7  19       20.19       21.95     22.68 o 
   5   7  19      768.49      781.04     89.85 o 
   0   8  19     3263.09     3475.63     91.16 o 
   1   8  19      939.52      990.83     46.92 o 
   2   8  19     3433.21     3678.23    132.83 o 
   3   8  19      104.98       67.85     24.50 o 
   4   8  19      988.98      997.00     78.50 o 
   5   8  19       22.66       18.87     26.63 o 
   1   9  19     4515.87     4617.56    109.89 o 
   2   9  19       37.42       36.72     22.87 o 
   3   9  19     2067.89     2030.94    114.72 o 
   4   9  19       24.00       30.06     26.04 o 
   0  10  19        5.55       30.49     36.94 o 
   1  10  19      125.90      139.93     25.28 o 
   2  10  19       96.70       98.04     27.68 o 
   3  10  19        0.04       -2.18     25.16 o 
   4  10  19       43.43       53.04     34.50 o 
   1  11  19     1395.64     1591.91     75.11 o 
   2  11  19       57.74       76.11     28.64 o 
   3  11  19      637.37      653.81     91.90 o 
   0  12  19     1120.86      992.13    106.97 o 
   1  12  19       31.59       22.34     31.14 o 
   2  12  19     1024.70     1415.74    119.31 o 
   0   0  20      308.75      340.51     31.92 o 
   1   0  20        0.00      -12.57     12.57 o 
   2   0  20      376.46      410.36     36.84 o 
   3   0  20     1251.90     1140.67     70.82 o 
   4   0  20      302.70      316.92     37.70 o 
   5   0  20      230.06      203.13     34.42 o 
   6   0  20       85.06       98.90     31.85 o 
   1   1  20      915.15      995.83     34.09 o 
   2   1  20        2.39        1.84     11.18 o 
   3   1  20      342.97      337.31     29.50 o 
   4   1  20       89.94      102.40     21.66 o 
   5   1  20      320.27      298.88     27.46 o 
   6   1  20      183.20      210.82     28.79 o 
   7   1  20       55.37       47.87     57.44 o 
   0   2  20     2596.67     2474.91     51.98 o 
   1   2  20       41.89       30.50     11.86 o 
   2   2  20     4626.19     4564.31     73.72 o 
   3   2  20      612.75      566.05     30.92 o 
   4   2  20     2169.50     2076.53     52.95 o 
   5   2  20      225.75      229.29     27.82 o 
   6   2  20     1079.07     1098.08     62.04 o 
   7   2  20      125.89       88.24     46.67 o 
   1   3  20      335.09      361.48     25.03 o 
   2   3  20       61.12       37.62     13.54 o 
   3   3  20       11.53       15.95     13.75 o 
   4   3  20       13.58        2.13     14.08 o 
   5   3  20       37.19       41.02     22.65 o 
   6   3  20       31.12       12.10     23.78 o 
   7   3  20      106.72       59.63     47.68 o 
   0   4  20    15887.00    15386.72    183.49 o 
   1   4  20      260.15      246.70     19.53 o 
   2   4  20     7322.22     6992.08     96.23 o 
   3   4  20        1.33       -3.18     12.56 o 
   4   4  20     5742.40     5675.06    100.99 o 
   5   4  20      106.53      143.40     28.98 o 
   6   4  20     2331.66     2427.87     85.73 o 
   1   5  20      151.19      147.24     16.53 o 
   2   5  20       27.55       23.01     12.39 o 
   3   5  20      255.29      275.40     27.35 o 
   4   5  20       22.04       32.96     21.44 o 
   5   5  20      111.53      122.32     29.22 o 
   6   5  20        2.39       16.33     25.39 o 
   0   6  20    10989.14    11227.21    152.60 o 
   1   6  20       84.76       70.07     14.32 o 
   2   6  20     5268.17     5559.59     87.18 o 
   3   6  20      160.93      175.68     31.04 o 
   4   6  20     5365.73     5561.99    119.25 o 
   5   6  20      419.80      475.89     44.73 o 
   6   6  20     1660.93     1957.91    208.24 o 
   1   7  20       14.34       15.21     12.09 o 
   2   7  20        5.53       -4.90     16.41 o 
   3   7  20        0.83       -0.87     20.20 o 
   4   7  20        0.75      -10.46     20.77 o 
   5   7  20        9.16       20.80     26.51 o 
   0   8  20      591.80      682.23     50.49 o 
   1   8  20        2.64       -0.44     15.42 o 
   2   8  20      639.50      598.81     43.46 o 
   3   8  20       16.81      -18.91     20.91 o 
   4   8  20      538.49      580.40     69.93 o 
   5   8  20       21.26       52.72     45.71 o 
   1   9  20      353.25      352.88     33.61 o 
   2   9  20        0.04      -10.45     20.15 o 
   3   9  20       33.66       42.68     25.89 o 
   4   9  20      265.88      242.38     37.02 o 
   0  10  20      471.09      329.39    133.36 o 
   1  10  20      104.64      101.02     24.35 o 
   2  10  20      226.86      204.46     37.46 o 
   3  10  20      142.42      152.51     35.68 o 
   1  11  20       26.33        8.20     25.15 o 
   2  11  20       14.67       32.32     26.88 o 
   3  11  20       26.94      130.40     60.62 o 
   0  12  20      406.92      394.93    105.32 o 
   1  12  20       78.44       43.21     46.77 o 
   2  12  20      740.37      986.13    146.01 o 
   1   1  21     5183.40     5107.35     73.75 o 
   2   1  21        5.04        3.87     11.74 o 
   3   1  21     5533.03     5464.81     85.58 o 
   4   1  21        8.62       16.11     15.14 o 
   5   1  21     1787.06     1844.80     80.01 o 
   6   1  21       23.80       43.24     22.04 o 
   7   1  21      904.14     1141.71    134.04 o 
   0   2  21     5213.56     5157.73     81.85 o 
   1   2  21      342.48      359.15     23.13 o 
   2   2  21     1161.78     1075.57     40.10 o 
   3   2  21       64.82       60.89     16.64 o 
   4   2  21      811.15      801.91     42.18 o 
   5   2  21      761.84      703.38     42.36 o 
   6   2  21      663.19      619.82     49.29 o 
   7   2  21       46.94       13.79     41.41 o 
   1   3  21     1696.74     1702.06     45.18 o 
   2   3  21      347.77      341.57     24.68 o 
   3   3  21     1589.17     1715.02     49.80 o 
   4   3  21       56.33       42.67     17.41 o 
   5   3  21     1710.10     1792.51     76.44 o 
   6   3  21       76.12       82.18     28.45 o 
   7   3  21      944.09     1120.17    162.76 o 
   0   4  21       22.80        9.84     15.29 o 
   1   4  21      133.25      134.40     18.17 o 
   2   4  21        3.39       -4.02     12.07 o 
   3   4  21      117.27       93.22     16.54 o 
   4   4  21       46.12       57.53     20.11 o 
   5   4  21       21.08        2.60     22.62 o 
   6   4  21      186.09      180.14     33.88 o 
   1   5  21      848.57      887.97     37.13 o 
   2   5  21       14.73        2.20     13.43 o 
   3   5  21      323.24      339.31     30.07 o 
   4   5  21      229.01      177.19     30.45 o 
   5   5  21      555.94      603.90     55.48 o 
   6   5  21      107.85       99.33     31.37 o 
   0   6  21     1262.06     1089.82     54.29 o 
   1   6  21       14.91       28.65     13.72 o 
   2   6  21     1251.00     1196.23     47.09 o 
   3   6  21        0.23       13.50     19.45 o 
   4   6  21     1147.51     1038.61     59.91 o 
   5   6  21        0.08        7.98     23.54 o 
   1   7  21     2119.03     2054.84     56.33 o 
   2   7  21       18.96       39.19     18.95 o 
   3   7  21     1286.09     1331.24     85.46 o 
   4   7  21       74.00       81.49     26.78 o 
   5   7  21      928.74      939.72     62.68 o 
   0   8  21      440.61      466.45     43.41 o 
   1   8  21        0.70      -12.93     16.94 o 
   2   8  21      470.91      541.70     42.85 o 
   3   8  21      166.52      150.65     30.24 o 
   4   8  21      677.66      714.88     54.02 o 
   1   9  21     1364.65     1503.68     65.76 o 
   2   9  21       11.13      -20.39     20.39 o 
   3   9  21     2220.32     2351.65    119.71 o 
   4   9  21        0.23       -6.39     25.51 o 
   0  10  21       21.66       17.60     49.07 o 
   1  10  21      189.72      206.46     33.27 o 
   2  10  21       71.46       77.37     29.60 o 
   3  10  21        0.05       48.06     27.48 o 
   1  11  21      937.10      875.62    154.31 o 
   2  11  21       76.55       76.97     30.70 o 
   0  12  21     1150.13     1218.31    148.40 o 
   1  12  21        8.69       21.54    117.28 o 
   0   0  22      252.85      344.67     62.23 o 
   1   0  22       34.65       26.12     17.27 o 
   2   0  22     5919.64     5730.64    120.16 o 
   3   0  22      373.06      413.61     40.45 o 
   4   0  22     2381.79     2363.37     82.89 o 
   5   0  22      466.57      443.95     45.95 o 
   6   0  22      683.77      744.67     90.86 o 
   1   1  22     5872.00     5630.57     79.96 o 
   2   1  22     2257.21     2272.70     53.38 o 
   3   1  22     2845.55     2770.23     59.90 o 
   4   1  22       34.78       56.90     17.59 o 
   5   1  22      365.22      330.60     29.39 o 
   6   1  22        3.97        5.90     20.55 o 
   7   1  22       41.23      -50.26     50.26 o 
   0   2  22     9763.06     9664.27    174.24 o 
   1   2  22      102.64       85.19     15.13 o 
   2   2  22     5139.76     5103.71     79.60 o 
   3   2  22      566.82      652.22     38.79 o 
   4   2  22      362.58      396.29     30.13 o 
   5   2  22      193.64      177.77     26.79 o 
   6   2  22      465.60      493.45     44.74 o 
   7   2  22       12.93       -3.64     38.82 o 
   1   3  22     3435.63     3377.28     65.76 o 
   2   3  22      279.21      279.30     23.07 o 
   3   3  22     3110.98     3092.32     63.93 o 
   4   3  22      507.12      558.58     37.71 o 
   5   3  22     1457.08     1476.59     70.37 o 
   6   3  22      225.03      140.03     32.75 o 
   0   4  22     2553.66     2590.90     93.95 o 
   1   4  22        8.79       11.65     12.93 o 
   2   4  22       28.34       24.07     14.36 o 
   3   4  22      282.60      255.87     24.02 o 
   4   4  22      409.37      472.14     36.22 o 
   5   4  22      497.51      490.36     43.95 o 
   6   4  22      503.92      510.01     48.17 o 
   1   5  22      135.17       77.07     16.47 o 
   2   5  22      102.71       70.27     17.70 o 
   3   5  22      280.18      244.62     32.27 o 
   4   5  22      330.61      342.56     37.01 o 
   5   5  22        7.47        0.40     24.12 o 
   6   5  22       32.89       83.77     69.41 o 
   0   6  22     2814.94     2917.78    208.16 o 
   1   6  22       28.56       15.62     14.62 o 
   2   6  22     1604.43     1626.73     58.04 o 
   3   6  22       49.61        1.93     20.74 o 
   4   6  22     1937.26     1930.98     90.99 o 
   5   6  22       37.55       44.05     26.83 o 
   1   7  22       13.93       45.75     15.52 o 
   2   7  22      160.58      176.28     25.41 o 
   3   7  22       72.08      107.45     27.58 o 
   4   7  22       39.91       43.33     25.22 o 
   5   7  22      372.80      433.52     46.24 o 
   0   8  22     3422.56     3312.88    163.66 o 
   1   8  22       90.27      120.15     26.35 o 
   2   8  22     2965.71     2913.71     81.67 o 
   3   8  22      238.93      308.28     37.11 o 
   4   8  22     1656.15     1698.35     79.91 o 
   1   9  22      147.62      213.15     35.67 o 
   2   9  22      128.62      134.99     30.55 o 
   3   9  22        2.43       17.42     25.35 o 
   4   9  22        1.28       52.43     58.72 o 
   0  10  22     1394.24     1565.37    153.19 o 
   1  10  22       80.67       70.58     29.95 o 
   2  10  22     1449.33     1583.27     79.06 o 
   3  10  22       34.21       29.50     32.08 o 
   1  11  22      359.97      291.12     93.30 o 
   2  11  22        9.61       25.99     30.37 o 
   1   1  23     5425.65     5215.83     77.41 o 
   2   1  23       81.25       78.35     17.54 o 
   3   1  23      359.45      326.86     26.30 o 
   4   1  23      173.63      192.71     26.46 o 
   5   1  23      387.25      365.24     31.34 o 
   6   1  23       25.81       16.09     21.60 o 
   7   1  23       23.79        2.39     55.05 o 
   0   2  23       70.74      116.78     32.02 o 
   1   2  23      334.77      358.27     24.22 o 
   2   2  23     1420.35     1384.21     45.87 o 
   3   2  23     1023.49     1041.77     43.35 o 
   4   2  23      943.83      953.36     44.21 o 
   5   2  23       67.72      105.95     24.94 o 
   6   2  23       22.08       13.99     25.64 o 
   7   2  23      854.86     1297.29    172.33 o 
   1   3  23    11612.95    11241.32    141.46 o 
   2   3  23      198.64      218.27     21.59 o 
   3   3  23     4114.23     4177.14    106.41 o 
   4   3  23      642.81      549.66     35.20 o 
   5   3  23     3473.76     3609.96     95.76 o 
   6   3  23      271.10      252.60     39.06 o 
   0   4  23      131.87       61.68     29.58 o 
   1   4  23      923.60      916.58     39.00 o 
   2   4  23      929.27      872.17     38.85 o 
   3   4  23      366.73      338.11     29.19 o 
   4   4  23      569.44      512.48     37.92 o 
   5   4  23      650.58      699.66     52.26 o 
   6   4  23       16.96       27.16     33.88 o 
   1   5  23     3662.29     3849.71     73.27 o 
   2   5  23       31.92       28.10     14.97 o 
   3   5  23     2998.64     3257.93     76.14 o 
   4   5  23      413.60      389.99     44.57 o 
   5   5  23     4577.56     4675.21    115.04 o 
   0   6  23      146.77      119.57     30.34 o 
   1   6  23      140.71      158.88     22.13 o 
   2   6  23       19.08       28.15     14.76 o 
   3   6  23        3.90        4.39     20.26 o 
   4   6  23       21.34       20.05     24.03 o 
   5   6  23       68.69      111.15     31.35 o 
   1   7  23     1596.80     1784.54     58.11 o 
   2   7  23       87.13       76.80     22.20 o 
   3   7  23     2546.29     2618.96     80.13 o 
   4   7  23        3.07       -6.09     23.50 o 
   5   7  23      593.35      654.71    102.93 o 
   0   8  23      218.52      237.19     39.50 o 
   1   8  23       95.76       87.37     25.63 o 
   2   8  23       19.04       24.16     23.98 o 
   3   8  23      354.18      334.81     38.99 o 
   4   8  23        0.00       50.04     28.11 o 
   1   9  23      404.70      348.28     50.39 o 
   2   9  23       15.01       20.07     24.09 o 
   3   9  23      390.40      401.00     43.72 o 
   0  10  23       44.20       26.33     55.05 o 
   1  10  23       27.72       35.92     31.37 o 
   2  10  23       16.69       26.17     27.60 o 
   3  10  23      315.52      236.47     74.52 o 
   1  11  23        7.68       21.23     48.19 o 
   2  11  23        2.18      -17.19    122.07 o 
   0   0  24    12215.20    11560.74    361.42 o 
   1   0  24        1.14      -12.08     16.61 o 
   2   0  24    10064.95     9746.64    172.90 o 
   3   0  24     1660.53     1627.40     81.82 o 
   4   0  24      744.83      733.33     56.45 o 
   5   0  24     2380.69     2360.56    113.13 o 
   6   0  24     1297.76     1347.64    128.86 o 
   1   1  24     5590.49     5510.91     81.69 o 
   2   1  24      962.46     1017.49     43.20 o 
   3   1  24     4027.58     3905.05     74.07 o 
   4   1  24      108.86       89.77     20.40 o 
   5   1  24       94.19      128.59     27.98 o 
   6   1  24        8.77       32.05     27.74 o 
   0   2  24       19.46        3.59     23.69 o 
   1   2  24      157.33      168.62     19.01 o 
   2   2  24      949.50      938.43     39.76 o 
   3   2  24      996.21      960.98     64.34 o 
   4   2  24      701.29      681.77     38.69 o 
   5   2  24      625.03      626.83     43.74 o 
   6   2  24      344.41      384.58     43.28 o 
   1   3  24      790.48      851.49     40.00 o 
   2   3  24      217.93      287.94     24.35 o 
   3   3  24     1600.16     1638.48     54.30 o 
   4   3  24       50.42       49.28     18.37 o 
   5   3  24      736.69      765.56     53.92 o 
   6   3  24       47.57       -9.43     39.41 o 
   0   4  24     1888.59     2050.19     96.43 o 
   1   4  24       70.63       73.60     18.83 o 
   2   4  24      236.44      248.90     25.55 o 
   3   4  24       33.84       23.34     18.17 o 
   4   4  24      185.57      217.55     28.91 o 
   5   4  24      165.12      185.26     33.97 o 
   1   5  24      151.66      127.68     22.37 o 
   2   5  24        1.92        6.60     15.63 o 
   3   5  24       81.16       49.37     20.90 o 
   4   5  24        5.10       47.71     24.93 o 
   5   5  24       13.30        9.98     26.16 o 
   0   6  24     5112.81     4857.19    300.39 o 
   1   6  24       51.21       63.05     18.58 o 
   2   6  24     1150.96     1140.82     47.65 o 
   3   6  24        2.16      -10.70     20.40 o 
   4   6  24     1265.57     1331.28     84.74 o 
   5   6  24       11.94      -18.30     32.48 o 
   1   7  24      118.40      138.52     24.76 o 
   2   7  24       57.77       75.33     22.39 o 
   3   7  24      283.51      325.12     38.23 o 
   4   7  24       10.01        9.85     26.76 o 
   0   8  24     1309.49     1343.12    104.12 o 
   1   8  24       71.55       65.92     24.76 o 
   2   8  24     1709.86     1712.32     72.57 o 
   3   8  24       22.37      -14.94     23.82 o 
   4   8  24     1740.38     1997.57    114.44 o 
   1   9  24      587.91      484.89     51.40 o 
   2   9  24      274.84      206.58     39.06 o 
   3   9  24      154.95      149.83     33.83 o 
   1  10  24       39.02       23.33     38.22 o 
   2  10  24     1692.87     1741.69    160.29 o 
   3  10  24        3.91      -52.66     59.84 o 
   1  11  24       38.64        9.57     59.84 o 
   2  11  24        0.00      -33.51    112.50 o 
   1   1  25     2848.85     2676.53     67.52 o 
   2   1  25       58.53       63.21     16.79 o 
   3   1  25     2439.35     2378.00     58.68 o 
   4   1  25       36.25       30.76     18.22 o 
   5   1  25      839.90      907.49     46.80 o 
   6   1  25      104.54      115.16     40.30 o 
   0   2  25       36.15       48.01     28.62 o 
   1   2  25      506.32      466.60     34.32 o 
   2   2  25       96.56       75.68     17.17 o 
   3   2  25      272.03      314.55     27.78 o 
   4   2  25      205.79      235.08     26.74 o 
   5   2  25      953.45      933.88     52.98 o 
   6   2  25       10.10       14.51     41.23 o 
   1   3  25      325.86      380.89     32.34 o 
   2   3  25       37.84       18.37     15.14 o 
   3   3  25      840.56      866.86     41.85 o 
   4   3  25       66.32       41.59     19.10 o 
   5   3  25     1243.36     1462.23     73.41 o 
   6   3  25        6.62       50.26     71.81 o 
   0   4  25      550.83      462.46     62.23 o 
   1   4  25        5.57       23.95     17.63 o 
   2   4  25        2.92        0.58     13.94 o 
   3   4  25      397.74      347.27     31.38 o 
   4   4  25       50.94       26.97     21.95 o 
   5   4  25        0.40        6.07     25.86 o 
   1   5  25     1207.50     1162.26     54.76 o 
   2   5  25      414.09      426.93     30.84 o 
   3   5  25      249.51      284.08     30.49 o 
   4   5  25       55.08       48.11     26.50 o 
   5   5  25      139.86      116.67     31.26 o 
   0   6  25     1149.44     1103.05     88.75 o 
   1   6  25       65.92       73.15     22.25 o 
   2   6  25      515.48      501.54     33.88 o 
   3   6  25      147.45      134.90     29.14 o 
   4   6  25      444.13      438.36     43.87 o 
   5   6  25        4.66       -4.79     64.63 o 
   1   7  25      168.71      180.82     29.34 o 
   2   7  25       22.86       24.68     23.47 o 
   3   7  25      416.29      499.56     44.90 o 
   4   7  25      117.94      154.60     33.92 o 
   0   8  25      492.71      513.51     78.99 o 
   1   8  25      115.35      112.60     30.98 o 
   2   8  25      222.70      263.65     40.04 o 
   3   8  25        1.26       -9.44     23.56 o 
   4   8  25      211.80      182.37     65.44 o 
   1   9  25     1985.89     2042.10    107.25 o 
   2   9  25       64.53       47.73     30.98 o 
   3   9  25     1229.69     1188.26     88.24 o 
   1  10  25        2.79       10.47     32.94 o 
   2  10  25      125.84      157.07     58.46 o 
   0   0  26      497.11      543.33     86.17 o 
   1   0  26      188.18      239.07     42.21 o 
   2   0  26     6396.83     6554.80    137.80 o 
   3   0  26     1819.70     1872.77     81.43 o 
   4   0  26     2579.23     2478.95     90.70 o 
   5   0  26      705.82      608.11     57.82 o 
   6   0  26      440.49      332.70     83.77 o 
   1   1  26       15.13       24.69     20.38 o 
   2   1  26      232.20      254.15     23.93 o 
   3   1  26       49.51       55.66     17.99 o 
   4   1  26      294.98      311.11     29.65 o 
   5   1  26      257.75      206.71     28.12 o 
   6   1  26      229.81      250.67     57.93 o 
   0   2  26      558.42      490.76     56.68 o 
   1   2  26        0.23       -5.90     16.96 o 
   2   2  26      375.09      416.88     29.13 o 
   3   2  26        4.75      -15.55     15.55 o 
   4   2  26       37.12       24.01     18.97 o 
   5   2  26        0.91        5.14     22.60 o 
   6   2  26      503.98      294.40    100.53 o 
   1   3  26      400.12      375.29     36.47 o 
   2   3  26       65.51       43.87     17.02 o 
   3   3  26      200.46      198.15     25.29 o 
   4   3  26      256.22      248.93     28.31 o 
   5   3  26       17.44       21.24     26.16 o 
   0   4  26     6664.49     6458.97    186.97 o 
   1   4  26       35.27       28.86     21.18 o 
   2   4  26     2262.05     2187.34     68.38 o 
   3   4  26       59.15       69.36     21.88 o 
   4   4  26     2335.40     2413.65     73.79 o 
   5   4  26       39.80       61.81     28.81 o 
   1   5  26      290.86      246.89     33.86 o 
   2   5  26      150.69      138.06     31.58 o 
   3   5  26       79.94       29.92     20.84 o 
   4   5  26      162.18      108.17     30.08 o 
   5   5  26       30.56       67.41     40.06 o 
   0   6  26     4948.84     5111.51    394.93 o 
   1   6  26       32.03       34.08     23.92 o 
   2   6  26     4131.04     4078.91     99.41 o 
   3   6  26        4.33        8.39     22.97 o 
   4   6  26     4406.83     4533.99    113.93 o 
   1   7  26      374.50      412.04     38.34 o 
   2   7  26        0.20      -24.35     24.35 o 
   3   7  26       76.49      108.21     29.68 o 
   4   7  26      223.55      207.43     48.39 o 
   0   8  26      248.96      342.27     60.07 o 
   1   8  26       30.40       34.94     27.13 o 
   2   8  26       98.68       95.68     34.52 o 
   3   8  26       36.40       83.87     28.44 o 
   1   9  26        8.10       -3.28     32.11 o 
   2   9  26       12.47       22.58     33.00 o 
   3   9  26       21.10       66.62     55.87 o 
   1  10  26        5.79       43.08     64.63 o 
   1   1  27     3599.44     3477.75    102.27 o 
   2   1  27       30.53       48.27     18.37 o 
   3   1  27     3830.13     3950.65     89.79 o 
   4   1  27      141.92      139.53     24.15 o 
   5   1  27     1076.44     1114.45     53.90 o 
   6   1  27       12.40       57.44     69.41 o 
   0   2  27      261.03      228.15     58.64 o 
   1   2  27       52.20       63.02     22.69 o 
   2   2  27      783.30      746.01     43.49 o 
   3   2  27      204.98      140.61     23.01 o 
   4   2  27      433.09      451.21     35.22 o 
   5   2  27       39.00       34.17     24.44 o 
   1   3  27     5971.15     5627.04    123.26 o 
   2   3  27      837.76      792.21     44.65 o 
   3   3  27     1601.57     1581.04     57.58 o 
   4   3  27        0.83       -6.00     19.50 o 
   5   3  27      831.38      790.86     57.56 o 
   0   4  27     2913.52     2672.95    117.55 o 
   1   4  27      234.83      197.35     32.18 o 
   2   4  27     1562.05     1435.38     62.44 o 
   3   4  27        3.26      -12.94     18.69 o 
   4   4  27      374.88      342.63     38.51 o 
   5   4  27       31.83       64.37     39.20 o 
   1   5  27      957.56      956.32     59.78 o 
   2   5  27      109.93       64.16     23.04 o 
   3   5  27      761.89      749.92     46.12 o 
   4   5  27      129.23      116.35     31.27 o 
   0   6  27      244.38      276.58     54.16 o 
   1   6  27        4.70       -0.92     21.35 o 
   2   6  27      575.44      633.83     52.63 o 
   3   6  27      154.26      172.28     32.02 o 
   4   6  27       98.88      105.82     47.55 o 
   1   7  27      300.55      396.61     43.56 o 
   2   7  27       33.42       51.64     32.57 o 
   3   7  27       94.62       79.69     30.42 o 
   4   7  27       70.35        8.33     55.08 o 
   0   8  27     1719.69     1648.05    174.73 o 
   1   8  27       41.66       29.40     33.50 o 
   2   8  27     1148.70     1354.14     91.62 o 
   3   8  27       18.93       34.97     46.87 o 
   1   9  27      740.67      857.26     94.37 o 
   2   9  27      118.08      160.37     81.38 o 
   3   9  27     1098.96     1050.76    224.99 o 
   0   0  28     7097.10     6536.73    268.08 o 
   1   0  28       92.89       79.91     39.49 o 
   2   0  28     7456.85     7610.93    213.23 o 
   3   0  28       56.84       23.00     25.15 o 
   4   0  28     3265.95     3077.67    105.04 o 
   5   0  28       11.01      -12.69     29.22 o 
   1   1  28        3.40       32.36     20.13 o 
   2   1  28       65.15       69.26     24.16 o 
   3   1  28      118.62      121.48     22.30 o 
   4   1  28       58.95       41.54     21.20 o 
   5   1  28      170.55      151.68     27.72 o 
   0   2  28     2107.07     2039.99    103.20 o 
   1   2  28        0.14      -18.40     18.40 o 
   2   2  28     3588.97     3490.99     97.01 o 
   3   2  28      146.77      141.48     23.78 o 
   4   2  28     2236.29     2272.12     67.73 o 
   5   2  28       74.06       71.61     26.67 o 
   1   3  28      253.92      288.86     35.59 o 
   2   3  28       27.40       30.59     20.64 o 
   3   3  28        5.38       25.13     19.16 o 
   4   3  28        9.15       -3.00     21.44 o 
   5   3  28      121.18      150.35     45.06 o 
   0   4  28      171.73      237.44     48.99 o 
   1   4  28       32.61        8.17     24.18 o 
   2   4  28      137.75       99.08     24.37 o 
   3   4  28        0.02        4.98     18.17 o 
   4   4  28      441.21      418.14     50.43 o 
   1   5  28      378.60      336.56     39.01 o 
   2   5  28        0.03      -11.47     20.00 o 
   3   5  28      672.74      685.30     48.93 o 
   4   5  28       42.27       43.35     38.15 o 
   0   6  28      500.93      419.42     63.32 o 
   1   6  28        8.62       34.58     24.92 o 
   2   6  28       13.36       15.64     25.92 o 
   3   6  28      199.07      187.73     37.72 o 
   4   6  28      187.63      160.24     51.21 o 
   1   7  28      595.33      531.21     50.82 o 
   2   7  28       12.30       16.55     30.93 o 
   3   7  28      119.20       82.89     50.18 o 
   0   8  28      797.26     1045.25    111.30 o 
   1   8  28       97.43       88.05     37.79 o 
   2   8  28      762.84      778.08     89.70 o 
   3   8  28        2.89      -14.36     83.77 o 
   1   9  28       85.65       43.54     44.83 o 
   2   9  28       12.86      157.97     78.99 o 
   1   1  29     1749.55     1756.42     74.90 o 
   2   1  29        0.14      -13.83     20.40 o 
   3   1  29      666.66      727.84     41.37 o 
   4   1  29        0.12      -11.76     19.35 o 
   5   1  29      145.89      134.11     27.58 o 
   0   2  29     1673.74     1747.20    236.96 o 
   1   2  29       86.81       63.82     24.65 o 
   2   2  29      592.15      591.74     48.18 o 
   3   2  29       55.07       60.82     20.77 o 
   4   2  29      915.33      928.74     49.16 o 
   5   2  29        3.80       25.82     31.88 o 
   1   3  29     1783.25     1679.17     77.17 o 
   2   3  29        1.00       -9.93     20.27 o 
   3   3  29     1626.47     1692.72     69.03 o 
   4   3  29        4.50       16.47     23.48 o 
   0   4  29      117.44       69.69     36.36 o 
   1   4  29       44.28       49.18     25.17 o 
   2   4  29       10.23        3.37     22.95 o 
   3   4  29      804.94      812.15     50.29 o 
   4   4  29       19.04        8.67     44.33 o 
   1   5  29     6730.81     7282.67    153.64 o 
   2   5  29        4.30      -22.09     22.09 o 
   3   5  29     3034.64     3156.27     94.88 o 
   4   5  29        0.55      -19.20     35.47 o 
   0   6  29       43.74       40.42     37.38 o 
   1   6  29       10.96        2.54     23.86 o 
   2   6  29        3.79       -7.83     28.95 o 
   3   6  29       51.13      119.68     71.81 o 
   4   6  29        0.21      -23.94     59.84 o 
   1   7  29     1191.37     1202.17     73.45 o 
   2   7  29        1.90        2.89     40.20 o 
   3   7  29     1213.57     1285.32    162.76 o 
   0   8  29      114.84      180.85     51.10 o 
   1   8  29      106.36      138.84     55.28 o 
   0   0  30      131.47      315.95     74.20 o 
   1   0  30       50.02       -5.79     32.02 o 
   2   0  30     1103.22     1055.00     89.97 o 
   3   0  30        4.88      -31.00     31.00 o 
   4   0  30      541.32      657.43     60.53 o 
   5   0  30       66.33       14.36     62.23 o 
   1   1  30      105.26      175.73     30.29 o 
   2   1  30       45.49       58.17     26.29 o 
   3   1  30      286.29      323.75     40.69 o 
   4   1  30       15.14       -9.25     20.40 o 
   5   1  30      141.85       88.56     71.81 o 
   0   2  30     1497.75     1437.08    125.66 o 
   1   2  30      118.22       96.35     26.86 o 
   2   2  30     1697.59     1627.89     78.58 o 
   3   2  30      202.82      189.48     31.14 o 
   4   2  30      938.24      989.44     51.29 o 
   5   2  30      340.78      356.64     90.95 o 
   1   3  30     1185.01     1192.46     81.53 o 
   2   3  30       12.26      -11.27     22.82 o 
   3   3  30     1390.27     1362.97     67.38 o 
   4   3  30       50.32      109.56     35.76 o 
   0   4  30      970.40      839.61     95.74 o 
   1   4  30        5.71        7.48     26.95 o 
   2   4  30      353.87      410.29     44.16 o 
   3   4  30       28.96       58.87     25.73 o 
   4   4  30      530.01      607.33     91.81 o 
   1   5  30      119.58      106.42     30.29 o 
   2   5  30       29.82      -20.63     22.77 o 
   3   5  30      185.60      173.00     51.60 o 
   4   5  30       26.84      -19.90     66.13 o 
   0   6  30      648.10      858.35    108.91 o 
   1   6  30       81.17      103.41     31.02 o 
   2   6  30      478.12      534.05     60.71 o 
   3   6  30        2.84      -45.48     57.44 o 
   1   7  30     1285.71     1389.43     79.29 o 
   3   7  30      812.62      804.23    136.43 o 
   0   8  30      630.20      646.31     82.88 o 
   1   8  30        3.20       64.63     64.63 o 
   1   1  31     3842.34     3916.63    107.10 o 
   2   1  31       54.58       10.37     23.71 o 
   3   1  31     3106.93     3314.54    102.56 o 
   4   1  31        2.98      -10.47     23.38 o 
   0   2  31     1604.02     1609.06    199.86 o 
   1   2  31        0.01        2.58     22.01 o 
   2   2  31      120.71      111.37     30.58 o 
   3   2  31       32.79       26.44     26.02 o 
   4   2  31      563.08      744.55     54.65 o 
   1   3  31      722.76      747.66     55.81 o 
   2   3  31        2.17       25.17     25.42 o 
   3   3  31      302.05      286.20     40.54 o 
   4   3  31      131.43      180.40     48.40 o 
   0   4  31      138.20      107.24     41.95 o 
   1   4  31       56.01       21.80     25.09 o 
   2   4  31        2.29       27.33     24.65 o 
   3   4  31       16.71        7.98     41.89 o 
   4   4  31       44.76       72.87     59.81 o 
   1   5  31      119.08       97.87     31.67 o 
   2   5  31       55.35      144.55     41.80 o 
   3   5  31       42.67       16.75     59.84 o 
   0   6  31      882.60      934.61     93.83 o 
   1   6  31        6.57       -0.87     26.02 o 
   2   6  31       68.22       78.99     64.63 o 
   1   7  31      679.89      645.38     80.06 o 
   0   0  32       29.26      -33.51     38.30 o 
   1   0  32       15.67       20.44     32.71 o 
   2   0  32        8.81       24.05     33.72 o 
   3   0  32       44.11       57.39     40.51 o 
   1   1  32       76.04       88.60     27.75 o 
   2   1  32        3.88       -7.03     22.97 o 
   3   1  32       15.46       49.81     27.63 o 
   4   1  32        0.98      -38.80     40.20 o 
   0   2  32      664.34      658.68     75.19 o 
   1   2  32       68.53       42.43     25.51 o 
   2   2  32      516.33      470.33     47.17 o 
   3   2  32       11.02        7.19     30.34 o 
   4   2  32      159.34      102.77     62.23 o 
   1   3  32      567.19      598.65     51.61 o 
   2   3  32        7.85       -7.29     23.96 o 
   3   3  32      107.39       72.89     43.13 o 
   4   3  32       52.95        2.39     67.02 o 
   0   4  32     2087.86     2249.92    128.33 o 
   1   4  32       39.18       58.68     28.00 o 
   2   4  32     2322.71     2594.12    295.60 o 
   3   4  32       86.18      149.70     67.02 o 
   1   5  32        8.89       -2.43     24.57 o 
   2   5  32       69.09       41.91     39.75 o 
   3   5  32       24.98       98.13     71.81 o 
   0   6  32     2309.71     2279.40    144.64 o 
   1   6  32       20.65       45.25     43.91 o 
   2   6  32     1347.73     1713.77    177.12 o 
   1   1  33     1145.88     1115.87     68.38 o 
   2   1  33       19.45       21.72     24.73 o 
   3   1  33      862.64      801.83    129.25 o 
   0   2  33       18.45      -19.68     47.87 o 
   1   2  33       48.60       10.87     25.34 o 
   2   2  33      748.81      715.69     66.44 o 
   3   2  33        1.26       69.41     67.02 o 
   1   3  33      313.54      308.48     40.26 o 
   2   3  33       56.32       74.02     43.62 o 
   3   3  33      546.34      720.45    119.68 o 
   0   4  33      864.13      831.52     87.57 o 
   1   4  33       17.27      -17.35     33.72 o 
   2   4  33      757.85      808.82     89.65 o 
   3   4  33        7.23        7.18     57.44 o 
   1   5  33       67.98       28.72     55.05 o 
   2   5  33      244.32      224.99     81.38 o 
   0   0  34     4955.25     5119.76    263.29 o 
   1   0  34       50.21       34.71     35.54 o 
   1   1  34      113.83      178.32     50.77 o 
   0   2  34     1150.98      947.69    107.71 o 
   1   2  34        1.39       -4.79     47.87 o 
   2   2  34     1575.56     1594.09    169.94 o 
   1   3  34     1345.74     1407.39    157.97 o 
                                                 
